# Supplementary material for: Intrauterine Inflammation Alters the Transcriptome and Metabolome in Placenta
Source: Front Physiol. 2020 Nov 5;11:592689. doi: 10.3389/fphys.2020.592689 (PMC7674943; doi:10.3389/fphys.2020.592689)
Supplement: Supplementary file 2 [file Table_1.XLSX]

## Sheet: Suppl Table S1
Supplemental Table S1 Differentially Expressed Genes
Genes	LogFC	FDR
Cxcl10	4.7913	0
Ccl3	3.5128	0
Irg1	3.4204	0
Ccl4	3.3586	0
Saa3	3.302	0
Madcam1	3.2411	0
Cxcl1	3.1656	0
Cxcl2	2.9715	0
Ccl2	2.504	0
Ifit1	2.4255	0
Ccl5	2.404	0
Rps3a3	2.2269	0
Ifit2	2.2259	0
Gm14719	2.2051	0
Oasl1	2.175	0
Icam1	2.1452	0
Gbp2	2.1038	0
Rps19-ps6	2.0027	0
Cd274	1.9511	0
Il1b	1.9478	0
Gbp5	1.9456	0
Socs3	1.9278	0
Ifit3	1.8978	0
Cmpk2	1.8783	0
Lcn2	1.8368	0
Gbp3	1.8308	0
Irgm1	1.7941	0
Clec4e	1.781	0
AW112010	1.7598	0
LOC105245340	1.757	0
Mx1	1.7413	0
I830012O16Rik	1.7121	0
Irf1	1.6793	0
Serpina3g	1.6519	0
Slfn4	1.6309	0
Tlr2	1.6283	0
Usp18	1.6225	0
Relb	1.6142	0
Serpina3h	1.6067	0
Il1a	1.6012	0
Mx2	1.5876	0
Iigp1	1.5865	0
Guca2b	1.5833	0
Ccl7	1.5699	0
Padi4	1.5665	0
Zbp1	1.5638	0
Socs1	1.558	0
Parp14	1.5565	0
Casp4	1.5491	0
Nfkb2	1.5485	0
Tnfaip3	1.5448	0
Csf3	1.5417	0
Selp	1.5322	0
Il1rn	1.519	0
Igtp	1.5185	0
Parp9	1.5016	0
Ch25h	1.4929	0
Ifi47	1.4892	0
Rnd1	1.4852	0
Rsad2	1.4535	0
Hist1h2bn	1.4244	0
Bcl2a1b	1.4067	0
Isg15	1.3929	0
Hist1h2al	1.3895	0
Junb	1.3454	0
Birc3	1.3355	0
Ifih1	1.3278	0
Tgtp1	1.321	0
Rnf213	1.3131	0
8430408G22Rik	1.3118	0
Dtx3l	1.2679	0
Cd14	1.2647	0
Ddx58	1.2635	0
Samd9l	1.2516	0
H2-K1	1.25	0
Ccdc184	1.249	0
Gbp6	1.2431	0
Rps3a2	1.2349	0
Tgtp2	1.2294	0
Adora2b	1.2272	0
Fpr2	1.2101	0
Prap1	1.209	0
Hamp	1.1941	0
Serpina3i	1.1922	0
Ngp	1.1919	0
Lilrb4	1.188	0
Nfkbia	1.1834	0
Tnf	1.1824	0
Cd40	1.1794	0
Chil1	1.1781	0
Hck	1.1773	0
Oasl2	1.1665	0
Hist1h2ba	1.1623	0
Trim21	1.1514	0
Phf11d	1.1431	0
Hbb-bs	1.1373	0
Parp12	1.1299	0
Gbp10	1.1299	0
Phf11b	1.1244	0
Parp10	1.1135	0
Ddx60	1.1124	0
Bcl2a1d	1.111	0
Ms4a4c	1.1106	0
Cybb	1.1091	0
Hbb-bt	1.0877	0
Slc2a6	1.0868	0
Pfkfb3	1.0819	0
Hist1h4i	1.0706	0
Ccrl2	1.062	0
Eif2ak2	1.0556	0
Irgm2	1.0555	0
Gm13443	1.0547	0
Gbp4	1.0463	0
Stat2	1.0454	0
Ier3	1.0375	0
Stat1	1.0279	0
Adamts4	1.0276	0
Trim30a	1.0274	0
Helz2	1.0272	0
Csf1	1.0269	0
Gbp7	1.0137	0
Gdpd3	1.0079	0.0016
Gp49a	1.0019	0
Rtp4	0.999	0
Pik3ap1	0.9967	0
Plek	0.9932	0
Crispld2	0.9903	0
Ccl12	0.9898	0
Ifi44	0.9869	0
Car13	0.9867	0
Cfb	0.985	0
Cxcl11	0.9837	0
Fgb	0.979	0
Tsnax	0.9746	0
Uba7	0.9647	0
Gbp9	0.9609	0
Ccl9	0.9602	0
Apold1	0.9598	0
Wfdc17	0.9578	0
Arg2	0.9574	0
C3	0.9468	0
Trim30d	0.9421	0
Fgl2	0.9388	0
Hist1h2ak	0.9382	0
Gm5483	0.9336	0
Ifi204	0.9326	0
Hist1h1b	0.9237	0
BC100530	0.9152	0
Xaf1	0.9152	0
Phactr1	0.9126	0
Serpina3f	0.9081	0
Slfn2	0.9025	0
Plscr1	0.9006	0
Ccl20	0.8984	0
Il6	0.8957	0
Mnda	0.8955	0
Trex1	0.8921	0
Nfkb1	0.8861	0
Alb	0.8856	0
Cxcl5	0.8832	0
LOC105245046	0.8804	0
Ifitm6	0.8788	0
Herc6	0.8785	0
Rgs1	0.8784	0
Dhx58	0.8782	0
Sp100	0.8749	0
Mdk	0.8722	0
Fgg	0.8712	0
Vcam1	0.8705	0
Ptgds	0.8701	0
Hsp25-ps1	0.8689	0
Nov	0.8676	0
4930539E08Rik	0.8609	0
Fga	0.8567	0
Sod2	0.8458	0
Hpgd	0.8438	0
Adar	0.8392	0
Bcl2a1a	0.8358	0
Znfx1	0.8336	0
Ms4a6d	0.8301	0
Irf7	0.8298	0
Hist1h4k	0.8266	0
Tgm1	0.8261	0
Gfpt2	0.8216	0
Il27	0.8154	0
Myd88	0.8149	0
Slfn8	0.8138	0
Ifi202b	0.8127	0
Hsh2d	0.8099	0
Olfm4	0.8098	0
Sprr1a	0.8084	0.0023
Sprr2d	0.8069	0
Nod2	0.8049	0
Spry4	0.8029	0
Snx10	0.802	0
Psmb10	0.8015	0
Misp	0.8009	0.00088
Slfn5	0.7968	0
Sbno2	0.7918	0
Gbp11	0.7914	0.00013
Slc30a2	0.7881	0
Il1f6	0.7808	0
Pyhin1	0.7805	0
Oas1b	0.7805	0
Hist1h3d	0.7789	0
Krt16	0.7779	0
Gjb4	0.7776	0.0027
Timp1	0.7734	0
Hp	0.7716	0
Nfkbiz	0.7713	0
Ifitm3	0.7693	0
Il23a	0.763	0
Pml	0.7611	0
Rbp4	0.7608	0.00048
AA467197	0.7572	0.00055
Gm12250	0.7546	0
Hist1h2bh	0.7544	0
Mitd1	0.752	0
Steap4	0.7512	0.00085
Klk4	0.749	0
Slc38a3	0.7453	0.00048
Tnfaip2	0.7445	0
Prl2c1	0.7409	0.00055
Rps2-ps13	0.7408	0.00037
Slamf7	0.7376	0
Hist1h3i	0.7348	0
Tap1	0.7329	0
Ppm1j	0.7316	0
Pnpt1	0.7312	0
1600025M17Rik	0.7312	0
Slc15a3	0.7307	0
Ifi35	0.7279	0
Daxx	0.7249	0
Saa1	0.7229	0.0015
Il1f9	0.7195	0.00069
Map3k8	0.7177	0
Degs2	0.7157	0.00048
Hist1h2ah	0.7125	0
Gem	0.7103	0.00055
Casp1	0.7063	0
Odc1	0.706	0
Prss12	0.7057	0
Tnfrsf10b	0.7048	0
Sdc1	0.7035	0
Gm8995	0.7001	0
Hist1h1d	0.6984	0
Fam26f	0.6983	0
Tnip1	0.6967	0
Cx3cl1	0.6955	0
Dpep1	0.6951	0.00058
Zc3hav1	0.6948	0
Trim15	0.6945	0.0018
Sp140	0.6918	0
Tmem252	0.6915	0.00058
Sp110	0.6908	0
Cebpd	0.6905	0
Hcar2	0.6892	0
Gm14446	0.689	0
Cilp2	0.6889	0.0017
Mab21l3	0.6875	0
Fzd1	0.6836	0
Rgs16	0.683	0.00052
Nuak2	0.6791	0
Glo1	0.678	0.0011
Ttr	0.6777	0
Fpr1	0.6774	0
Afp	0.6747	0
Tor3a	0.67	0.00055
Hist1h3h	0.6696	0
Hpx	0.6682	0.0022
Nnat	0.6681	0.0035
Slfn1	0.6636	0
Nipal1	0.6613	0.0013
Baiap2l1	0.6593	0.018
Gm8292	0.6574	0.00055
Eif2c5	0.6571	0
Apol9a	0.6559	0
Trim6	0.6555	0
Prkch	0.6542	0
Adm	0.6532	0.00058
Gsdmd	0.6513	0.00058
Edn1	0.6511	0
Cd74	0.6495	0.00048
Fabp5	0.6494	0.00058
Hap1	0.6491	0.00067
Serpina10	0.6465	0.0035
Rgs4	0.6455	0.00048
LOC102638361	0.645	0.00055
Plekho2	0.6435	0.00077
Mlkl	0.6425	0.00031
Irf5	0.6419	0
Tifa	0.6398	0.00055
Gm5431	0.6391	0.00067
Cuzd1	0.6382	0.0057
Myc	0.638	0.00067
Smoc2	0.6334	0.00088
Abtb2	0.6324	0
9930111J21Rik1	0.6298	0.00058
Pde4b	0.6271	0.00073
Psmb8	0.627	0.00085
Trim30c	0.6254	0
Slc10a6	0.6251	0.00055
Spink3	0.6247	0
Gc	0.6246	0.00052
Spink8	0.6222	0.00052
Stfa2l1	0.6215	0.00055
0610040J01Rik	0.6211	0
Igsf6	0.6173	0
Slc28a3	0.6166	0.00058
Samsn1	0.6147	0
Tnfsf9	0.6127	0.001
Dcn	0.6112	0.0027
Prl7b1	0.6108	0.0014
Il15ra	0.6103	0.00048
Aldh1b1	0.6087	0.00085
Socs2	0.6081	0.0035
Hbb-y	0.6072	0.00077
Dynlt1f	0.6063	0.0032
Eps8l3	0.6056	0.0025
Hist1h3b	0.6055	0.00055
Nlrp3	0.6044	0
H2-D1	0.6043	0.00052
Serpind1	0.603	0.0013
Ptk2b	0.6024	0
A230050P20Rik	0.6014	0
Hist1h2bm	0.6005	0.0011
Ppa1	0.5986	0
Sectm1a	0.5969	0.00055
2010002M12Rik	0.5946	0.00048
Tdrd7	0.5943	0
Tnfsf10	0.5937	0.0046
Serpinb1a	0.5933	0.0036
Fbxw17	0.5922	0.00055
Nfkbie	0.5876	0.00058
Slc4a11	0.5875	0
H2-Q4	0.5875	0.0021
Cxcl3	0.586	0
Ampd3	0.5838	0.0025
Fbxo15	0.5819	0.00055
Gbp2b	0.5816	0.00055
Icosl	0.5816	0.001
Nmi	0.5814	0.00058
Gm4951	0.581	0.00085
Ctsk	0.5801	0.0014
Dusp1	0.5757	0.0017
Gm10039	0.5753	0.0014
2019-03-03	0.5747	0
Rassf2	0.574	0.00067
Msr1	0.5732	0.00073
Tlr3	0.5727	0.00069
H2-M2	0.5721	0.00037
Cwc22	0.5721	0.00069
Themis2	0.5703	0.00058
Hif1a	0.5678	0.00052
LOC105243981	0.5676	0.00088
Serpina1b	0.5674	0.0038
LOC105245638	0.5655	0.0011
Apoa1	0.5631	0
B4galt5	0.5629	0.00055
Fos	0.5627	0.001
Fcgr2b	0.5625	0.0011
Oas3	0.5613	0.00055
Atf3	0.5602	0.00088
Gimap6	0.5601	0.0016
Gatm	0.5601	0.0033
Cxcl16	0.5592	0.0014
Gm10116	0.5573	0.0013
Ifi205	0.5563	0.00052
Zc3h12a	0.5541	0.00058
Mgp	0.5524	0.0012
Il4ra	0.5523	0.0013
LOC105244058	0.5516	0.0011
Olfml1	0.5513	0.00094
Slc4a1	0.5506	0.0013
5830444B04Rik	0.5484	0.0022
Zfp36	0.548	0.0016
Tpm3	0.5473	0.001
S100a9	0.5471	0.0012
Nfkbib	0.5464	0.00052
Pmaip1	0.546	0.0012
Pqlc1	0.5455	0.0013
Pawr	0.5452	0.001
Akap12	0.5451	0.00088
Nr4a1	0.5438	0.0017
Bex2	0.5434	0.0013
Tnc	0.5427	0.0021
Cd69	0.5416	0.00058
Aldob	0.5414	0.0035
Lmcd1	0.5409	0.0046
Gm8399	0.5403	0.001
F10	0.5398	0.0032
Rbbp8	0.5387	0.00077
Slfn9	0.5381	0.00073
Sprr2b	0.5363	0.0059
Gdpd5	0.5352	0.00055
Trim34b	0.5307	0.00052
Prl6a1	0.5305	0.001
Mki67	0.5294	0.0035
Fam3c	0.5293	0.00073
Tnip3	0.5275	0.00055
Spred2	0.5273	0.0013
Cldn10	0.5273	0.0033
Neurl3	0.5266	0.0023
Dynlt1b	0.5262	0.018
Hist1h2bp	0.526	0.0057
Gm4366	0.5251	0.0016
Ogfr	0.5234	0.00058
2010109I03Rik	0.5219	0.0083
Ncf4	0.5208	0.00082
Egln3	0.5204	0.0033
Vtn	0.5195	0.0064
Hist1h1e	0.5194	0.0016
Fcgr4	0.5193	0.0018
S100a8	0.519	0.0058
Bcl3	0.5176	0.0023
Hba-a2	0.5164	0.0037
Hilpda	0.5156	0.0027
Spp2	0.5154	0
Rhd	0.5149	0.0053
Tnfsf8	0.5138	0.0016
Gm11273	0.513	0.0036
Oas1g	0.5111	0.0016
Inpp5b	0.511	0.00067
Cubn	0.511	0.0012
Lcp2	0.51	0.00073
Stx11	0.5094	0.0044
Trim24	0.5082	0.00077
Cxadr	0.5055	0.013
Rapgef5	0.5051	0.00069
Cxcl9	0.5051	0.011
Cfi	0.5037	0.0013
Hbq1a	0.5037	0.0014
Htra3	0.5035	0.0035
Itga7	0.5034	0.0015
Samhd1	0.5029	0.0017
Stat3	0.5025	0.00088
Gm6377	0.5019	0.00085
Oas1a	0.5018	0.0012
Tns3	0.5017	0.0011
Slc6a13	0.5012	0.0017
Timp3	0.501	0.0038
Cpe	0.5009	0.0083
Glb1	0.5006	0.0021
Trim34a	0.5001	0.00073
Ier2	0.4999	0.0013
Klk7	0.4987	0.0017
Sprr2a3	0.4985	0.016
Fmnl2	0.497	0.0038
Bhlhe40	0.4967	0.0016
AA986860	0.4967	0.0016
Phlda1	0.4959	0.0025
Hist1h3g	0.4959	0.005
Mob3c	0.4953	0.00082
Hist1h2bk	0.4951	0.002
Cmtm7	0.4951	0.0028
Traf4	0.4948	0.0022
Gm33428	0.4944	0.0027
Tnfrsf1a	0.4926	0.0012
Klf1	0.4913	0.0026
Nrros	0.491	0.0023
Napsa	0.4905	0.0047
Hist1h2an	0.4898	0.0012
Eif2s3y	0.4894	0.00067
Pdzk1	0.4871	0.0042
Tnfrsf11b	0.4866	0.0035
Dab2	0.4866	0.0078
Itih2	0.4858	0.0038
Etv6	0.4846	0.0012
Hist1h3a	0.4845	0.0017
Phf11a	0.4842	0.0017
Mxd1	0.483	0.0028
Adamts1	0.4822	0.0036
Ctps	0.4821	0.0013
Gcnt2	0.4809	0.003
Tspan8	0.4802	0.013
Fam129a	0.4798	0.0013
Phgr1	0.4792	0.0037
Agt	0.4783	0.001
Rbp2	0.4773	0.0012
P2rx4	0.477	0.0037
Slc35f2	0.4756	0.0021
Vgf	0.4743	0.0094
Gm32409	0.4742	0.0022
Slc26a4	0.4734	0.0046
Apol9b	0.4733	0.002
Trim25	0.4731	0.005
Egr1	0.4722	0.004
Tmcc2	0.4722	0.005
Hist1h4d	0.4719	0.0013
F830016B08Rik	0.4713	0.0086
Ly6a	0.471	0.0042
Gypa	0.4694	0.0036
Myo1b	0.4682	0.0013
Wfdc21	0.468	0.0027
Apoa2	0.4676	0.00043
Osm	0.4674	0.0011
Ermap	0.4669	0.0079
Podxl	0.4666	0.0033
Batf2	0.4661	0.0017
Chst15	0.466	0.002
Abhd12b	0.466	0.011
Mmp13	0.4659	0.0081
Ms4a6c	0.4658	0.0017
Cpne8	0.4657	0.0025
Top2a	0.4655	0.0023
Smox	0.4649	0.0044
Tnfrsf14	0.4647	0.0041
Tmem243	0.4642	0.0046
Cd109	0.4638	0.015
Gsap	0.4636	0.0016
Spi1	0.4634	0.0013
Klf2	0.4632	0.0022
Ptgs2	0.463	0.0057
Slc7a11	0.4628	0.0014
Sgk2	0.4625	0.006
Rnu1b6	0.4625	0.009
Stc1	0.4624	0.0036
Sptlc2	0.4618	0.0013
Relt	0.4613	0.0071
Slc13a3	0.4601	0.013
Pik3r5	0.4596	0.0012
Lrrc25	0.459	0.0017
Nupr1	0.4589	0.0042
Il13ra1	0.4576	0.003
Cd72	0.4574	0.002
Cldnd1	0.457	0.0038
Stfa3	0.4565	0.0047
Sv2b	0.4563	0.0013
Snord13	0.4562	0.0022
Gm30938	0.4562	0.0029
Gpx3	0.4562	0.015
AI607873	0.4561	0.0019
Coro1a	0.4558	0.0017
Nampt	0.4549	0.008
Pla2g4d	0.4542	0.011
Fam83d	0.4539	0.0046
Litaf	0.4533	0.0025
Rhag	0.4529	0.017
Rnf114	0.452	0.0023
Rac2	0.4516	0.0014
Ckmt1	0.4516	0.007
Rasgef1b	0.4516	0.0086
Klf5	0.4515	0.0038
Slc34a2	0.4492	0.0081
Stfa2	0.4487	0.0042
Sik1	0.4483	0.005
Fcgr1	0.4482	0.0023
Tnfsf15	0.4481	0.0019
Hist1h4c	0.4481	0.0023
Gm766	0.448	0.0041
Apoh	0.448	0.022
B2m	0.4478	0.01
Ctsc	0.4478	0.011
Maob	0.4475	0.0017
Kel	0.4458	0.0091
Rbm43	0.445	0.0044
Apoc2	0.4443	0.0016
Gsta3	0.4443	0.0042
Akr1c18	0.4435	0.034
LOC102641016	0.4433	0.0017
Entpd2	0.4431	0.0038
Hist2h3b	0.4421	0.0038
Trem1	0.4417	0.0016
Oas2	0.4417	0.0018
Marcks	0.4412	0.0037
Ikbke	0.4411	0.0025
Foxf1	0.441	0.0047
Lrp2	0.4407	0.0038
Adap2	0.4407	0.0039
5830416P10Rik	0.4404	0.0044
Slc3a1	0.4398	0.0073
Cyba	0.4389	0.016
Marco	0.4386	0.018
Apela	0.4371	0.0046
Ptprc	0.437	0.0027
Pnp	0.4367	0.0023
C4b	0.4366	0.041
Mfsd2a	0.4365	0.0054
Nrip1	0.4365	0.012
Pklr	0.4362	0.013
Plcd1	0.4347	0.0017
Hist1h1a	0.4346	0.013
Triml2	0.4337	0.0025
Batf	0.4332	0.002
Bglap3	0.4332	0.032
Psmb9	0.4325	0.0098
Mndal	0.4313	0.0023
Gm5152	0.431	0.0033
Bend3	0.4307	0.0038
Lacc1	0.4291	0.003
Neu1	0.4284	0.0077
Hist1h2ai	0.4275	0.013
Tmem106a	0.4272	0.0035
Muc1	0.4267	0.0041
Bc1	0.426	0.0071
Ctso	0.4256	0.0075
Tiparp	0.4256	0.013
Plaur	0.4243	0.0021
Trpv2	0.4235	0.0051
Ezh2	0.423	0.0064
Apoa4	0.4224	0.00073
Serpinf2	0.4223	0.02
Sh2b2	0.422	0.014
Gm34181	0.4219	0.0056
5830417I10Rik	0.4208	0.013
Trafd1	0.4206	0.0054
Cd34	0.4197	0.016
Hmox1	0.4193	0.0078
Serpina3n	0.4193	0.015
Psme2	0.4187	0.0025
Milr1	0.4185	0.0024
Trf	0.4184	0.0018
Apob	0.4179	0
C430002N11Rik	0.4177	0.0069
Erv3	0.4171	0.008
Lbp	0.4163	0.0051
9530082P21Rik	0.4161	0.0077
Irak3	0.4159	0.0052
Tfpi2	0.4154	0.0012
Hook2	0.4151	0.014
Traf1	0.4149	0.0018
Dusp2	0.4148	0.011
Camp	0.4144	0.01
Tff3	0.4142	0.0042
Ccdc71l	0.4129	0.0033
Rnf19b	0.4128	0.0041
Trib1	0.4126	0.0088
Hebp2	0.4126	0.0091
Serpinf1	0.4107	0.025
Apom	0.4104	0.0023
Hist1h2ag	0.4091	0.0023
Cdhr2	0.4082	0.0051
Hist2h2bb	0.4074	0.011
Hba-a1	0.4069	0.0055
Cnnm2	0.4067	0.0051
2810474O19Rik	0.4065	0.0041
Fgd2	0.4059	0.015
Plgrkt	0.4055	0.02
Mov10	0.4051	0.0058
Cd52	0.4041	0.005
Shroom3	0.4041	0.011
Clec4a1	0.4039	0.0038
Mcoln2	0.4027	0.022
Ifitm1	0.4024	0.012
Hcn4	0.4021	0.0094
Echdc2	0.4017	0.0067
Lgals8	0.4016	0.0054
Itga1	0.4008	0.0069
Ceacam2	0.4006	0.005
Ehd4	0.4006	0.0062
Gabpb1	0.4004	0.0042
Rhbdf2	0.3994	0.0047
Bex4	0.3994	0.011
Pprc1	0.398	0.0098
Anxa7	0.3979	0.0042
Col14a1	0.3979	0.025
Txnrd1	0.3969	0.0053
Gm35968	0.3969	0.014
Thbs1	0.3967	0.014
Sell	0.3965	0.0063
Crlf1	0.3965	0.0069
Gm31047	0.3963	0.012
Amn	0.3961	0.01
Rn18s-rs5	0.3959	0.018
1300017J02Rik	0.3957	0.0087
C5ar1	0.3955	0.0041
Gypc	0.3952	0.0064
Unc5cl	0.395	0.031
Ripk2	0.3947	0.0074
Slc9a5	0.3937	0.0046
Ahsg	0.3936	0.013
Sap30	0.3921	0.0047
Nek8	0.3917	0.0057
Cox18	0.3914	0.0099
Clec4d	0.3905	0.006
Elf3	0.3905	0.0091
Zfp429	0.39	0.007
Akap1	0.3893	0.015
S1pr3	0.3891	0.011
Tap2	0.389	0.017
Mfi2	0.3885	0.011
Wt1	0.3885	0.015
Cd53	0.388	0.0058
Osmr	0.3875	0.017
Gm35458	0.3873	0.009
Irf9	0.3866	0.0035
Mefv	0.3866	0.0035
Tspo	0.3865	0.013
Shroom1	0.3863	0.0068
Rasa4	0.386	0.0052
Tjp2	0.3854	0.0047
Ikzf1	0.385	0.004
Fam43a	0.3843	0.015
Slc1a2	0.3842	0.0088
Dapp1	0.3838	0.027
Medag	0.3833	0.013
Gm5514	0.3831	0.02
Ebi3	0.3825	0.01
Agrn	0.382	0.0098
Zfp36l1	0.3814	0.012
A530046M15Rik	0.3798	0.01
Ctgf	0.3798	0.014
Pak4	0.3796	0.0052
LOC100503338	0.3789	0.0041
BC094916	0.3788	0.0044
Cdx1	0.3783	0.007
C1qb	0.3783	0.015
Serpinb9e	0.3783	0.015
Nckap1l	0.3782	0.0067
Npl	0.3778	0.016
Des	0.3777	0.02
Rasip1	0.3776	0.006
Triml1	0.3774	0.011
Slc43a3	0.3772	0.0078
Emilin2	0.3772	0.01
Hcls1	0.3768	0.011
Slc5a1	0.3765	0.023
Rnd3	0.3762	0.011
Spata13	0.376	0.012
Pak6	0.3757	0.016
Arhgef2	0.3753	0.0051
Ptafr	0.3753	0.019
Pydc3	0.375	0.0091
Nfe2	0.3748	0.015
Dusp5	0.374	0.01
Slc25a25	0.3737	0.014
Abhd14a	0.3736	0.013
Gpr84	0.3732	0.0053
Fcer1g	0.373	0.011
Arl5c	0.3722	0.0043
B4galt6	0.3721	0.0092
Snx18	0.3715	0.0096
Gata6	0.3713	0.017
Apoc1	0.3711	0.03
Creb3l3	0.3708	0.03
Ppp2r2c	0.3701	0.0089
Rcan1	0.37	0.025
Gm34165	0.3697	0.013
LOC101056014	0.3696	0.0088
9930111J21Rik2	0.3693	0.013
Hist1h3c	0.3684	0.044
Hs6st1	0.3682	0.0086
P2rx6	0.3682	0.013
Mrgprg	0.3681	0.0054
Prr13	0.3677	0.0086
F2	0.3672	0.0035
Cryab	0.3664	0.014
Macrod1	0.3663	0.012
Slco1b2	0.3663	0.046
Eno2	0.3653	0.02
Ccdc25	0.3651	0.0088
Susd3	0.3648	0.02
Car4	0.3645	0.013
Plec	0.3641	0.0044
Tyro3	0.3632	0.013
LOC105243062	0.3631	0.033
Blnk	0.363	0.018
Bst2	0.3629	0.0088
Cldn7	0.3625	0.024
Sfrp5	0.3625	0.041
Ifitm2	0.3624	0.013
Cdkl1	0.3622	0.013
Zufsp	0.3611	0.0062
Ceacam15	0.3602	0.017
Cox4i2	0.3602	0.018
Hist1h2bl	0.3598	0.017
Clec2d	0.3596	0.017
Ppy	0.3592	0.02
Angptl4	0.3591	0.01
Asb10	0.3591	0.015
Gm1943	0.359	0.0088
Gabrd	0.3589	0.022
Epb4.2	0.3588	0.018
Slc7a5	0.3584	0.02
Cmtr1	0.3583	0.0075
Gbe1	0.358	0.015
Adamts9	0.3576	0.011
Gm9992	0.3576	0.015
Cnksr1	0.3575	0.027
Ext1	0.3573	0.0091
Ly6f	0.3573	0.033
Hkdc1	0.357	0.022
Urah	0.357	0.026
Trim56	0.3569	0.011
Susd6	0.3567	0.012
Stk19	0.3557	0.018
Psat1	0.355	0.02
Jak2	0.3548	0.018
Mcm3	0.3543	0.0063
Pla1a	0.3536	0.033
Gm36161	0.3526	0.025
Arid5a	0.3525	0.017
Oas1c	0.3524	0.013
Ovol1	0.3523	0.013
Tspan15	0.3523	0.017
Btbd9	0.3515	0.014
Gadd45b	0.3513	0.019
Cdkn1a	0.3506	0.016
Kng1	0.3501	0.0083
C5ar2	0.3501	0.031
Malt1	0.3494	0.01
Adh1	0.3489	0.028
Prss23	0.3483	0.03
Arhgap26	0.3474	0.0084
Csf2rb	0.3474	0.011
Hba-x	0.3471	0.0091
Jak3	0.3469	0.012
4930412O13Rik	0.3467	0.013
Slc19a2	0.3464	0.011
Abcg2	0.346	0.016
LOC105242605	0.3455	0.029
Crct1	0.3454	0.018
6430571L13Rik	0.3453	0.014
Pilra	0.3449	0.0091
Kifc3	0.3446	0.0071
Sftpd	0.3446	0.025
Gm5436	0.3446	0.034
Rab20	0.3445	0.013
Pik3cd	0.3444	0.0059
Gm4755	0.3441	0.011
Lphn2	0.3437	0.0094
B3gnt5	0.3436	0.013
Snx20	0.3427	0.043
Rgcc	0.3421	0.011
Pdgfrb	0.3417	0.011
E2f8	0.3416	0.025
Nav3	0.3413	0.012
Tnfrsf1b	0.3413	0.019
Fam101a	0.3405	0.02
Itk	0.34	0.016
9930038B18Rik	0.3397	0.011
Klf7	0.3395	0.012
LOC105246811	0.3393	0.02
Anxa1	0.3393	0.021
Specc1	0.339	0.02
Fam89a	0.3389	0.013
Tmem173	0.3378	0.019
Gm8883	0.3377	0.018
Slc4a7	0.3377	0.03
Stap2	0.3376	0.011
Fst	0.3373	0.016
Padi2	0.3372	0.03
Gm14026	0.3371	0.024
Vdr	0.3353	0.031
Adap1	0.3351	0.019
Pax8	0.3343	0.026
Anks4b	0.3342	0.029
Trim71	0.334	0.013
Hist1h2ae	0.3336	0.022
Sstr4	0.3332	0.014
Tmem125	0.3332	0.018
Abcc4	0.3328	0.018
Gm5540	0.3326	0.03
Pid1	0.3324	0.035
Crabp2	0.3323	0.016
Mcm5	0.3321	0.013
Gm5801	0.3321	0.023
D130040H23Rik	0.332	0.049
Adam8	0.3318	0.029
1600014C10Rik	0.3316	0.0094
Robo4	0.3313	0.026
Tgfb1	0.3311	0.015
Rbp1	0.3308	0.014
Akr1b7	0.3308	0.027
Tgfbi	0.3303	0.035
LOC105243667	0.3302	0.015
Lcp1	0.33	0.014
AI464131	0.3296	0.022
Slc6a14	0.3296	0.029
Gm8730	0.3295	0.016
LOC105244484	0.3295	0.024
Sh3bp5	0.3294	0.014
Hist1h2af	0.3283	0.049
Pla2g4e	0.3277	0.034
Bcar3	0.3274	0.018
Sppl2a	0.3273	0.014
Ms4a7	0.327	0.022
Tcirg1	0.3266	0.016
Hivep2	0.3263	0.013
Psme2b	0.3262	0.02
Sh3pxd2b	0.3262	0.042
Tank	0.3254	0.024
Mgat3	0.3249	0.027
Sema4a	0.3247	0.046
Rimklb	0.3245	0.0045
Irak2	0.3242	0.011
Bcor	0.3241	0.014
Cd48	0.3239	0.013
Htra1	0.3239	0.013
Enpp4	0.3236	0.02
Chst8	0.3231	0.029
Rnf139	0.323	0.016
Limch1	0.323	0.021
Ms4a6b	0.3223	0.013
2019-09-11	0.3215	0.014
Gm3226	0.3212	0.035
Slco3a1	0.3206	0.021
Cyp1b1	0.3204	0.042
Sgms1	0.3201	0.014
BC117090	0.32	0.035
Mboat1	0.3199	0.05
Glipr2	0.3198	0.03
Adora2a	0.3197	0.022
Scd2	0.3195	0.03
Lgmn	0.3195	0.047
Gm35484	0.3194	0.019
Lpcat2	0.3191	0.016
Sdr9c7	0.3189	0.015
Rapgef3	0.3189	0.029
Tpx2	0.3187	0.023
Mvp	0.3186	0.011
Gdap10	0.318	0.036
2019-03-01	0.3169	0.035
Ccr2	0.3168	0.02
Fbp2	0.3166	0.014
Epsti1	0.3166	0.021
Reep2	0.3165	0.021
Cryaa	0.3162	0.0089
Rrp12	0.3161	0.013
Nme4	0.3158	0.02
Bloc1s5	0.3158	0.021
Esyt3	0.3157	0.018
Acox2	0.3156	0.032
Apol6	0.3155	0.014
Ddx39	0.315	0.015
Spry1	0.3147	0.02
Slc45a3	0.3147	0.025
6430411K18Rik	0.3145	0.018
Eps8	0.3132	0.04
Acot9	0.3126	0.016
F2rl1	0.3122	0.03
Dll4	0.3122	0.03
Dpp4	0.3117	0.05
Ascc3	0.3116	0.019
St3gal4	0.3116	0.031
Akap2	0.3111	0.026
Zfp217	0.3108	0.041
Rela	0.3107	0.012
Sel1l3	0.3105	0.046
Etv3	0.3104	0.031
Rhob	0.3101	0.024
Ccl8	0.3099	0.027
Fgr	0.3098	0.015
Slc1a1	0.3096	0.031
Serping1	0.3095	0.018
Nostrin	0.3095	0.03
Pcbd1	0.3091	0.03
Arf2	0.309	0.026
Zfp516	0.3089	0.03
LOC101055758	0.3087	0.031
Prdx2	0.3087	0.036
Ezr	0.3085	0.019
Folr1	0.3084	0.041
Fbln5	0.3082	0.022
4930599N23Rik	0.308	0.014
Fam60a	0.3078	0.018
Pirb	0.3076	0.014
Ankrd1	0.3076	0.019
Maff	0.3075	0.034
Spon1	0.3072	0.023
Ccnd1	0.3062	0.037
Dusp10	0.3053	0.037
Bid	0.3051	0.028
Fam107a	0.3049	0.037
Ets1	0.3048	0.027
Slc39a5	0.3047	0.016
Syk	0.3045	0.018
Cyth4	0.3044	0.019
Ltv1	0.3041	0.024
Gadd45a	0.3036	0.027
Cpn1	0.3036	0.037
Plk2	0.3033	0.046
Ncf1	0.3021	0.033
LOC105244390	0.3019	0.019
Rab29	0.301	0.034
Ltbp1	0.3008	0.026
Sae1	0.2999	0.037
Map2k1	0.2998	0.013
Cct3	0.2997	0.013
Scgb1a1	0.2988	0.022
Gm33448	0.2988	0.042
Kcnj13	0.2987	0.028
Itih3	0.2982	0.013
Gm20594	0.2981	0.041
LOC101055843	0.2976	0.027
Ehd3	0.2965	0.025
Cldn11	0.2964	0.024
Slc7a9	0.2961	0.012
Pgs1	0.2959	0.017
Psme1	0.2959	0.031
Creb5	0.2958	0.038
Habp2	0.2957	0.032
Shisa3	0.2956	0.012
Cdo1	0.2956	0.036
Il18	0.2953	0.03
Gsta4	0.2953	0.042
Sh3bp4	0.295	0.046
Spta1	0.2947	0.03
Ier5	0.2939	0.04
Mpeg1	0.2935	0.038
C1qa	0.2935	0.042
Rps27rt	0.2933	0.05
Tlr7	0.2928	0.02
Cpm	0.2926	0.024
Fxyd2	0.2923	0.0058
Nop58	0.2918	0.021
Ampd2	0.2918	0.044
Naa25	0.2917	0.018
Stom	0.2909	0.046
Myl4	0.2906	0.038
Iqgap2	0.2904	0.041
Orai2	0.2901	0.016
Cd302	0.29	0.05
Ly6e	0.2897	0.028
Trp53	0.2897	0.047
A2m	0.2894	0.03
Zfp1	0.2889	0.026
Arhgap8	0.2888	0.037
Slc25a10	0.2887	0.049
Ambp	0.2885	0.023
Casp12	0.2883	0.049
Fjx1	0.2879	0.03
Bace2	0.2868	0.041
Suox	0.2866	0.043
Alpk1	0.2862	0.031
Tspan7	0.2861	0.042
Noc4l	0.2861	0.043
Slc39a2	0.2858	0.035
Ctla2a	0.2858	0.037
Fbln2	0.2855	0.032
Bcr	0.2853	0.047
Taf4b	0.2851	0.031
Tgm2	0.2849	0.032
6330403K07Rik	0.2849	0.039
Scd4	0.2848	0.045
Edn2	0.2847	0.031
Ear1	0.2844	0.00077
Cd44	0.2841	0.04
Ube2c	0.284	0.045
9230110C19Rik	0.284	0.05
Mylk3	0.2839	0.045
Sowahc	0.283	0.027
Lum	0.2825	0.027
Ptprk	0.2821	0.026
Cd86	0.282	0.026
Map3k6	0.2817	0.029
Gpbp1	0.281	0.037
Nck2	0.2809	0.033
Pstpip2	0.2808	0.043
Gjb1	0.2799	0.024
Mgea5	0.2797	0.037
Ppip5k1	0.2791	0.039
Tarm1	0.2788	0.049
Itpkb	0.2783	0.047
Ube2a	0.278	0.039
Mfap5	0.278	0.045
Gm13710	0.2777	0.047
Lrg1	0.2775	0.027
Pik3r1	0.276	0.031
Itih4	0.2753	0.023
Gm10362	0.2742	0.019
S1pr1	0.2742	0.046
Tor1aip1	0.2739	0.021
P2ry2	0.2739	0.047
Rassf10	0.2737	0.038
Clic4	0.2735	0.049
Gm11974	0.2733	0.045
Fam78a	0.2732	0.028
Larp1b	0.2727	0.031
Kbtbd8	0.2721	0.034
Gm6548	0.272	0.048
Slc22a18	0.2713	0.028
Gm32117	0.2708	0.02
Heph	0.2707	0.05
Ly6k	0.2703	0.014
Nt5c2	0.2702	0.046
Fam212a	0.2696	0.046
Cd80	0.2695	0.026
Bcar1	0.2688	0.04
Aebp1	0.2683	0.041
Plxnb1	0.2682	0.034
Lgals2	0.2674	0.027
Qpct	0.2671	0.038
Il7r	0.2669	0.038
LOC105245542	0.2664	0.026
Apex1	0.2661	0.047
Tubb6	0.2658	0.039
Ankib1	0.2646	0.039
Acyp2	0.2638	0.049
LOC102634900	0.2637	0.046
1700086L19Rik	0.2631	0.04
Dock5	0.263	0.037
Nhsl2	0.2626	0.046
Il3ra	0.261	0.05
Rnf14	0.2602	0.029
Ifnb1	0.2601	0.047
Wsb1	0.2594	0.048
Alas2	0.2587	0.031
Tlr1	0.2574	0.034
Fam208b	0.2572	0.046
Chst2	0.2571	0.037
Fkbp6	0.2557	0.022
Col1a2	0.2551	0.047
Kif11	0.2544	0.05
Il12b	0.2541	0.033
Angpt2	0.2539	0.035
Syt8	0.2537	0.043
Fyb	0.2534	0.033
Usp25	0.2534	0.04
Clec5a	0.2518	0.028
Tubb2b	0.2513	0.046
5730408K05Rik	0.2507	0.049
Fcgrt	0.2502	0.03
Myh9	0.2501	0.04
Gm29779	0.2494	0.031
Cd177	0.2491	0.039
Gm14303	0.2491	0.049
Hs3st1	0.2481	0.05
2810417H13Rik	0.2476	0.047
LOC105242706	0.246	0.05
Asb11	0.2457	0.031
Tbk1	0.2448	0.049
Pam	0.2427	0.049
Snca	0.2426	0.031
Hnf4a	0.2383	0.046
Ly6c2	0.238	0.031
Nrgn	0.2368	0.041
Aoah	0.236	0.046
Gm32733	0.2338	0.049
Clec2h	0.2318	0.013
Col1a1	0.2318	0.046
Masp1	0.2291	0.03
Ddx3y	0.2289	0.01
Ankfy1	0.2277	0.047
Mustn1	0.2244	0.033
Crabp1	0.2217	0.015
LOC101055909	0.215	0.011
Dio2	0.2007	0.022
Psg22	0.1955	0.018
Igfbp1	0.1945	0.011
2010003K11Rik	0.1909	0.042
Adamts5	0.1896	0.037
Ceacam18	0.1795	0.047
Slc27a2	0.1556	0.038
Prl8a2	0.1509	0.026
Ear2	0.1176	0.0025
Spink2	0.0994	0.046
Trem2	0.03	0.046
Sfrp4	0.0274	0.048
Xist	-0.0079	0.0049
Gm6407	-0.0578	0.036
Rps26-ps1	-0.0749	0.01
Prl7c1	-0.083	0.036
Prl3d1	-0.0834	0.026
Hist1h4f	-0.0872	0.012
Pgc	-0.092	0.04
Aqp1	-0.0973	0.0043
Gm14420	-0.0983	0.028
Gm12245	-0.113	0.044
Ccrn4l	-0.1176	0.048
Gm6768	-0.1277	0.0088
Kcnk2	-0.1338	0.031
1500009L16Rik	-0.1411	0.048
Proc	-0.1534	0.016
Scpep1	-0.1545	0.025
Gm19412	-0.1557	0.049
Klk15	-0.1605	0.011
9530053H05Rik	-0.1608	0.05
Tiam2	-0.1883	0.039
Vcan	-0.1943	0.041
Gm7863	-0.1959	0.046
Cyfip2	-0.202	0.03
Cd5l	-0.2034	0.048
Cacnb3	-0.2042	0.049
Gm30663	-0.2054	0.041
Krt6a	-0.2079	0.0035
Gm9118	-0.2082	0.021
LOC102238518	-0.2083	0.0031
Gpam	-0.2139	0.023
Gm12751	-0.2217	0.00052
Endou	-0.2226	0.034
Ghrh	-0.2237	0.045
Raet1d	-0.2242	0.036
LOC102632476	-0.2288	0.05
Smpd1	-0.2297	0.0089
Map2k6	-0.2302	0.04
Prl4a1	-0.2304	0.047
Upk1b	-0.2332	0.031
Hist1h2ab	-0.2337	0.045
Cd55	-0.2378	0.039
Lrrc17	-0.2427	0.035
Prelp	-0.2436	0.013
Tceanc	-0.2445	0.049
Trpv6	-0.2448	0.023
A530016L24Rik	-0.2449	0.035
LOC102634085	-0.2451	0.043
Fggy	-0.2455	0.025
Mmp12	-0.2497	0.04
Sh3kbp1	-0.2499	0.03
Cdk15	-0.2502	0.03
Krt8-ps	-0.2536	0.0072
Creg1	-0.2548	0.05
Rdh12	-0.255	0.033
Ubc	-0.2555	0.05
Coro2a	-0.2562	0.031
Mkrn2	-0.2584	0.049
5133400J02Rik	-0.2586	0.046
Cep68	-0.2587	0.048
Ppat	-0.2601	0.047
Rab11fip1	-0.2602	0.05
Elmod3	-0.2604	0.044
Tvp23a	-0.261	0.036
Abca9	-0.2615	0.048
Ceacam5	-0.2618	0.05
Smoc1	-0.2621	0.045
Bmper	-0.2622	0.042
Zfp652	-0.2624	0.05
4930447C04Rik	-0.2629	0.036
Rps28	-0.2631	0.028
Mpc1	-0.2634	0.035
Dna2	-0.2634	0.038
0610040B10Rik	-0.2634	0.04
A330076C08Rik	-0.2636	0.02
Ly6g6c	-0.2636	0.046
Thsd1	-0.2638	0.043
Rarres1	-0.2644	0.047
Cdc25a	-0.2649	0.042
Stk11ip	-0.2649	0.045
Acsf3	-0.2655	0.048
Cdkn2aip	-0.2656	0.049
Sft2d3	-0.2657	0.044
Slc30a7	-0.2659	0.049
Ncam1	-0.2665	0.019
Osbpl2	-0.2666	0.046
Dffb	-0.2669	0.046
Cplx1	-0.2672	0.02
Ciao1	-0.2672	0.046
Havcr1	-0.2673	0.045
Zfp58	-0.2674	0.049
Il17rb	-0.2675	0.033
Ccnjl	-0.2677	0.042
Wdr60	-0.2678	0.041
Tbc1d2	-0.2679	0.047
Mmp15	-0.2682	0.039
Vstm4	-0.2684	0.036
Galnt12	-0.2684	0.041
Mri1	-0.2684	0.045
Ccl6	-0.2685	0.019
Nudt22	-0.2686	0.044
Ing4	-0.2686	0.046
Sorcs2	-0.2696	0.03
She	-0.2696	0.035
Paox	-0.2697	0.048
Glt1d1	-0.2699	0.013
Gm648	-0.2702	0.038
Mfap1a	-0.2702	0.042
Xpc	-0.2705	0.048
Lrrcc1	-0.2708	0.041
Mta1	-0.2708	0.049
Mknk2	-0.2713	0.043
Fam160b1	-0.2715	0.044
AI506816	-0.272	0.033
Stk10	-0.272	0.046
Mphosph8	-0.2721	0.038
Kctd7	-0.2725	0.043
Gm7072	-0.2725	0.047
Fbxo33	-0.2725	0.047
Cbx4	-0.2727	0.045
LOC105246278	-0.2727	0.048
Ogfod2	-0.2729	0.048
Tchp	-0.273	0.038
Ica1	-0.2732	0.035
Phf12	-0.2733	0.04
Tmem255a	-0.2734	0.009
Gm11992	-0.2734	0.041
Slco2b1	-0.2735	0.05
Eif4ebp2	-0.2737	0.038
Ttll1	-0.2737	0.047
3830403N18Rik	-0.2738	0.021
Ccpg1os	-0.2741	0.045
Zfp951	-0.2742	0.036
Chpf2	-0.2745	0.045
Ucp2	-0.2746	0.042
Synm	-0.2749	0.045
Pold2	-0.2749	0.05
Styxl1	-0.275	0.04
Atg4a	-0.275	0.046
Cts3	-0.2752	0.045
Krt13	-0.2753	0.0073
Gm4425	-0.2753	0.04
Lifr	-0.2756	0.039
Gm36298	-0.2758	0.045
Pcnxl4	-0.2759	0.043
Fkbp11	-0.2763	0.031
A630066F11Rik	-0.2765	0.044
Foxp1	-0.2768	0.033
Ift46	-0.2768	0.05
Elmo2	-0.2769	0.05
Hvcn1	-0.2771	0.043
Rhox4e	-0.2774	0.043
Tada2a	-0.2775	0.035
Gna11	-0.2777	0.047
Golph3l	-0.278	0.039
Erbb3	-0.2782	0.041
Cand2	-0.2785	0.031
Nme7	-0.2787	0.039
Arpc1a	-0.2788	0.046
Zfp93	-0.279	0.046
Sox11	-0.2791	0.031
Mcph1	-0.2791	0.038
N4bp2l1	-0.2792	0.047
Cdkn1b	-0.2795	0.041
Hey1	-0.2796	0.043
Nkiras1	-0.2797	0.035
Ndc1	-0.2797	0.035
B4galt7	-0.2798	0.042
Hrct1	-0.28	0.037
Sepn1	-0.28	0.046
LOC102639173	-0.2805	0.048
St6gal1	-0.2811	0.04
Hic1	-0.2812	0.033
Chdh	-0.2814	0.046
Gm33862	-0.2816	0.045
Gm31682	-0.2818	0.031
Polr2i	-0.2818	0.042
Efs	-0.282	0.05
Zfp606	-0.2821	0.047
D930020B18Rik	-0.2823	0.04
Myl10	-0.2825	0.03
Dand5	-0.2829	0.035
Frat1	-0.283	0.035
Tex13	-0.2831	0.009
Papss2	-0.2832	0.037
Tmem44	-0.2833	0.03
Pnn	-0.2836	0.034
Gm12781	-0.2836	0.037
Zfp597	-0.2837	0.035
Imp3	-0.2838	0.038
Wfs1	-0.2839	0.047
AI429214	-0.284	0.033
Tmem164	-0.2844	0.03
Wnt7b	-0.2844	0.036
2610042L04Rik	-0.2845	0.032
Tmem40	-0.2849	0.031
Zfp36l2	-0.285	0.043
Dexi	-0.2851	0.034
Eri2	-0.2852	0.035
Casp9	-0.2854	0.034
Cyp4f18	-0.2855	0.025
Elovl4	-0.2856	0.039
Med18	-0.2857	0.035
Reep4	-0.2857	0.039
Setdb1	-0.2858	0.034
Pmm1	-0.2861	0.04
Marveld1	-0.2861	0.041
Kank3	-0.2862	0.033
Apcdd1	-0.2864	0.028
LOC105242443	-0.2864	0.034
Hacl1	-0.2864	0.037
Katnal1	-0.2865	0.032
Fam171a1	-0.2866	0.035
1700042G07Rik	-0.2866	0.036
Pnoc	-0.2869	0.041
Otop1	-0.2869	0.043
Dhrs9	-0.287	0.021
Prl8a8	-0.2875	0.033
Drosha	-0.2875	0.043
Tead2	-0.2875	0.046
Zfand2a	-0.2876	0.047
Tmem223	-0.2877	0.047
Cx3cr1	-0.2885	0.033
Fkbp7	-0.2886	0.033
Map3k2	-0.2887	0.039
Rogdi	-0.289	0.039
Cxxc5	-0.2892	0.027
Gclc	-0.2892	0.035
Ppp3cc	-0.2892	0.038
Gm6341	-0.2893	0.03
Trp53i13	-0.2894	0.042
Zfp64	-0.2895	0.036
Gm35546	-0.2897	0.036
Havcr2	-0.2897	0.047
Prl7a2	-0.2898	0.023
Tsr3	-0.2898	0.032
Dpf3	-0.2898	0.033
Klhdc2	-0.2905	0.03
Brpf3	-0.2907	0.022
Gm8451	-0.2908	0.03
Kif3c	-0.2909	0.034
Derl3	-0.2909	0.04
Nbeal2	-0.2913	0.033
Rhox4g	-0.2915	0.03
Glis2	-0.2915	0.031
6430573F11Rik	-0.292	0.031
LOC105247234	-0.2921	0.035
Lmnb2	-0.2922	0.03
Zmynd8	-0.2922	0.036
Gm21399	-0.2923	0.0021
Lrrc56	-0.2923	0.032
Wbscr27	-0.2928	0.031
Samd1	-0.293	0.027
Eif1b	-0.293	0.034
Rgl2	-0.2931	0.026
Nmb	-0.2931	0.038
A430005L14Rik	-0.2931	0.038
2810013P06Rik	-0.2934	0.025
Six5	-0.2937	0.03
Bmp4	-0.294	0.037
Hist1h2bb	-0.2942	0.033
Xlr	-0.2943	0.025
Ppm1h	-0.2943	0.05
Tet3	-0.2944	0.027
Shprh	-0.2944	0.027
Zfp526	-0.2946	0.025
Kdelr3	-0.295	0.031
Bmyc	-0.2952	0.031
BC052040	-0.2956	0.03
Zfp518b	-0.2956	0.036
Nthl1	-0.2957	0.027
Taf6l	-0.2957	0.033
Suv39h2	-0.2958	0.013
Engase	-0.2959	0.034
Gm35908	-0.296	0.01
Gemin2	-0.296	0.026
Popdc3	-0.2963	0.011
5730409E04Rik	-0.2969	0.03
Hexim2	-0.2971	0.026
Gm33318	-0.2973	0.036
Pbxip1	-0.2978	0.032
Gzme	-0.2981	0.045
Kras	-0.2983	0.023
Gm15610	-0.2984	0.022
Plk3	-0.2987	0.032
Dlg5	-0.2988	0.023
Prl8a9	-0.2988	0.029
Pdgfra	-0.2989	0.039
Gchfr	-0.2991	0.036
Gm14305	-0.2993	0.029
Arl6ip4	-0.2994	0.023
Yipf2	-0.2996	0.024
Uck1	-0.2997	0.026
Srp19	-0.2998	0.025
Xlr3c	-0.3003	0.0022
Cnbd2	-0.3008	0.025
Nudt8	-0.3008	0.03
Natd1	-0.3009	0.022
Rhox1	-0.301	0.032
Arhgef15	-0.3025	0.021
Ticrr	-0.3026	0.046
Ehhadh	-0.3031	0.027
Sh3pxd2a	-0.3031	0.035
Pcp4l1	-0.3033	0.031
LOC102635948	-0.3036	0.021
Polr3h	-0.3038	0.019
Gt(ROSA)26Sor	-0.3038	0.021
Hexim1	-0.3038	0.03
Gm29725	-0.304	0.00091
Gm31845	-0.3041	0.027
Tmem139	-0.3041	0.033
Cry2	-0.3044	0.026
Gm6365	-0.3045	0.023
Capn10	-0.3054	0.027
Abtb1	-0.3056	0.021
Wrb	-0.3057	0.021
Gm11240	-0.3058	0.021
Zfp944	-0.3058	0.022
Axin2	-0.3064	0.031
Bhlhe41	-0.3067	0.03
Zbtb48	-0.307	0.021
Fzd7	-0.3071	0.02
Tbx20	-0.3073	0.023
Flt1	-0.3073	0.027
Gstt3	-0.3074	0.029
Hmgn5	-0.3075	0.024
Sgpp2	-0.3077	0.018
Gnb4	-0.3078	0.03
Ncl	-0.308	0.02
Cysrt1	-0.308	0.031
Evpl	-0.3081	0.023
Whrn	-0.3092	0.03
Gin1	-0.3093	0.018
Ttc39a	-0.3097	0.02
Rufy2	-0.3098	0.034
Zfp386	-0.31	0.023
2610020H08Rik	-0.3106	0.019
Mrm1	-0.3109	0.016
Isoc1	-0.3112	0.024
Brd3	-0.3114	0.026
2810021J22Rik	-0.3116	0.023
Fam214a	-0.3117	0.027
Mal	-0.3119	0.0084
Pithd1	-0.3122	0.019
Lpl	-0.3124	0.02
Mrpl47	-0.3124	0.023
Hps6	-0.3124	0.025
C230052I12Rik	-0.3128	0.022
Bdkrb2	-0.3133	0.0095
Cep19	-0.3138	0.019
Lbh	-0.3139	0.021
Pkd1	-0.3141	0.033
Rcan3	-0.3144	0.021
0610009L18Rik	-0.3144	0.021
LOC105245530	-0.3146	0.0086
Luc7l3	-0.3147	0.02
Ube2ql1	-0.3155	0.022
2610528J11Rik	-0.3158	0.018
Ficd	-0.3158	0.023
Gm14435	-0.3159	0.02
Zfp397	-0.3159	0.02
Ncapd3	-0.3162	0.017
Lrrc57	-0.3166	0.017
Inafm1	-0.3166	0.02
Numbl	-0.3173	0.037
Prr3	-0.3179	0.025
LOC105245048	-0.3181	0.023
Prickle4	-0.3184	0.012
Hoxd9	-0.3187	0.022
Psg18	-0.3189	0.023
Akap8	-0.3189	0.023
Hnf1b	-0.3194	0.02
Psg20	-0.32	0.014
Irx4	-0.3202	0.015
Rhox4d	-0.3206	0.014
D930048N14Rik	-0.3208	0.021
Gal	-0.3213	0.017
Add2	-0.3215	0.043
Map3k4	-0.322	0.016
Pdlim4	-0.3223	0.02
Gzmb	-0.3224	0.019
Lrsam1	-0.3225	0.017
Fmo2	-0.3225	0.038
Mapkbp1	-0.3227	0.017
Cep97	-0.3229	0.02
Gm30408	-0.3238	0.015
Xrcc3	-0.3238	0.019
Mum1	-0.3238	0.029
Gm6877	-0.3241	0.023
Cyp39a1	-0.3243	0.028
LOC105247055	-0.3244	0.012
Ctxn1	-0.3251	0.022
Pdxp	-0.3252	0.022
Gm31264	-0.3254	0.03
D5Ertd605e	-0.3257	0.018
Gm7665	-0.326	0.02
Ins2	-0.3261	0.025
Stox2	-0.3265	0.014
Rps6ka2	-0.3265	0.021
Dock11	-0.3266	0.014
Tubg1	-0.3268	0.016
Hyi	-0.3269	0.019
Krt80	-0.3271	0.026
Matk	-0.3273	0.013
Pirt	-0.3281	0.015
Lrrn4	-0.3285	0.012
Dmrt2	-0.3285	0.014
Zfp651	-0.3288	0.022
Wnt9b	-0.3292	0.012
Gm32527	-0.3293	0.017
Phkg1	-0.3295	0.013
Tmeff1	-0.3295	0.019
Psg25	-0.3296	0.019
Snhg10	-0.3302	0.015
Ms4a10	-0.3303	0.013
Coq5	-0.3312	0.015
Kcnj15	-0.3312	0.025
Dlg3	-0.3313	0.0096
Arntl	-0.3315	0.016
LOC102633345	-0.3319	0.017
5830428H23Rik	-0.332	0.015
Gm30734	-0.3325	0.0045
Abhd11os	-0.3328	0.015
Pigf	-0.3336	0.013
Gm7600	-0.3337	0.017
Osr2	-0.3338	0.018
Cyp2u1	-0.3342	0.012
Gm8518	-0.3342	0.033
Fbln7	-0.3349	0.024
Sult1e1	-0.3353	0.0022
Dedd2	-0.3354	0.01
LOC102639044	-0.3357	0.0055
Itih5l-ps	-0.3358	0.011
Slc30a3	-0.336	0.018
Hipk4	-0.3361	0.0095
Spag5	-0.3362	0.015
Eaf2	-0.3365	0.01
Ift27	-0.3372	0.011
2900026A02Rik	-0.3374	0.011
Gm4673	-0.3378	0.01
Gsto2	-0.3379	0.012
Gm11476	-0.3383	0.015
Prl3c1	-0.339	0.013
Efnb2	-0.339	0.019
Pdk2	-0.3392	0.014
Zfp808	-0.3394	0.014
Ceacam10	-0.3395	0.00091
Tekt1	-0.3397	0.016
Rnf157	-0.3399	0.01
Tor4a	-0.3399	0.013
Rcor3	-0.3401	0.013
Fanca	-0.3401	0.017
Lipt2	-0.3402	0.01
Slc25a42	-0.3406	0.011
4930500G05Rik	-0.3406	0.013
Chst14	-0.3408	0.0095
Gm3173	-0.3411	0.013
Fam193b	-0.3414	0.011
Gm13178	-0.3417	0.01
Prdm6	-0.3417	0.012
Gm3608	-0.3423	0.0031
Cmklr1	-0.3423	0.013
Rgl3	-0.3441	0.01
Nppb	-0.3442	0.015
Pms2	-0.3454	0.0092
Ppp1r3g	-0.3462	0.01
Ddhd1	-0.3475	0.013
Gm10687	-0.3476	0.011
Gm10479	-0.3483	0.011
Taf7l	-0.3488	0.012
Cfap20	-0.3495	0.0088
Ypel3	-0.3499	0.0083
Eif2ak3	-0.3499	0.0091
Zfp41	-0.3499	0.01
Spag1	-0.3501	0.012
Gm34192	-0.3502	0.0081
Ogg1	-0.3502	0.01
Nol4l	-0.3503	0.013
Pgm2l1	-0.3506	0.0074
Tef	-0.352	0.01
Smc3	-0.3522	0.0072
Pou3f1	-0.3523	0.015
Hspa12b	-0.3539	0.011
9930012K11Rik	-0.3542	0.025
Cd84	-0.3546	0.012
Mcpt8	-0.3564	0.016
Psg23	-0.3571	0.014
Zfp276	-0.3582	0.011
6430548M08Rik	-0.3594	0.01
Dtx1	-0.3595	0.01
Rps3a1	-0.3596	0.0094
Acot13	-0.3597	0.0091
Gm12750	-0.3603	0.0074
Ceacam3	-0.3605	0.013
Gm35710	-0.3612	0.0067
Sele	-0.3614	0.0084
Mdm1	-0.3621	0.0057
Cdan1	-0.3621	0.0083
1110004E09Rik	-0.3624	0.0081
LOC105242534	-0.3626	0.0067
LOC105244413	-0.3638	0.0076
Cnst	-0.3639	0.0052
LOC105243953	-0.3642	0.001
Mt4	-0.3644	0.007
Snhg18	-0.3647	0.0096
Hist1h3f	-0.3652	0.0041
Ankmy2	-0.3652	0.0054
Zfp324	-0.367	0.0094
AI467606	-0.3672	0.0075
Grhpr	-0.3676	0.0095
Insc	-0.3678	0.0054
Armcx1	-0.3679	0.0047
Magel2	-0.3682	0.0065
Sctr	-0.3686	0.0088
Ttc30b	-0.3686	0.0091
Gm36516	-0.3687	0.012
Lmo4	-0.369	0.0074
Kitl	-0.3696	0.0022
Mmp19	-0.3697	0.005
Arhgap22	-0.3697	0.0091
Ldoc1	-0.3712	0.0055
Fbxw7	-0.3715	0.0058
Gm20627	-0.373	0.005
Spon2	-0.3732	0.011
Rnf166	-0.3743	0.0041
Gm34786	-0.3743	0.01
Smim12	-0.3745	0.0051
Vmac	-0.3749	0.0039
Nudt12	-0.375	0.0052
Nyap1	-0.3753	0.0066
St3gal5	-0.3768	0.011
Gm8822	-0.3782	0.0086
Ucp3	-0.3784	0.0071
Cry1	-0.3796	0.0048
Rabl6	-0.3804	0.0037
Mtcl1	-0.3804	0.005
Psca	-0.3811	0.001
Dcaf12l1	-0.3819	0.0057
Psg29	-0.3826	0.011
H2-T22	-0.3833	0.0028
Htr1d	-0.384	0.0086
2410131K14Rik	-0.3846	0.0041
Rpl14-ps1	-0.3853	0.0045
Bend7	-0.3854	0.0054
Dapk2	-0.3855	0.0057
Rbfa	-0.3859	0.0036
Gjb5	-0.3861	0.0047
Csgalnact1	-0.3864	0.0032
Psg17	-0.3868	0.0064
Sod3	-0.3868	0.0081
1600029I14Rik	-0.3874	0.0033
Adssl1	-0.3875	0.0071
Eef2k	-0.3881	0.0047
Nup210	-0.3892	0.0044
Flt3	-0.39	0.0035
Ak8	-0.3903	0.0034
Nmt2	-0.392	0.0052
Epor	-0.3926	0.0052
Rassf3	-0.3928	0.0029
Lyrm5	-0.3928	0.0031
Rny3	-0.3946	0.005
LOC105245272	-0.3947	0.0029
LOC105244081	-0.3961	0.0048
Kank4	-0.3968	0.0026
Iqcg	-0.3972	0.03
Spata21	-0.3976	0.004
Sgsm1	-0.3984	0.0057
Zbed5	-0.3996	0.0041
BC022687	-0.4	0.005
3010026O09Rik	-0.4012	0.0018
Cpxm1	-0.4013	0.0058
Lzts1	-0.4047	0.0021
BC049730	-0.4049	0.0017
Tspan18	-0.405	0.0035
B3gnt8	-0.4064	0.0044
Zfp707	-0.4082	0.002
Exosc6	-0.4096	0.0041
Zfp9	-0.41	0.0027
Stard9	-0.4119	0.0022
Gpihbp1	-0.4123	0.0016
Psg16	-0.4132	0.0088
1500011B03Rik	-0.4137	0.0021
Lin9	-0.4137	0.0035
Arhgap39	-0.4163	0.0017
Id2	-0.4165	0.0024
Lnx1	-0.4171	0.0021
Gcnt4	-0.4175	0.0042
2410127L17Rik	-0.4181	0.0016
Ano2	-0.4187	0.0022
Prl5a1	-0.4198	0.0035
Ptpru	-0.4201	0.0021
Rab27a	-0.4238	0.0026
Baiap2	-0.4254	0.0024
Zfp839	-0.4255	0.0012
Etohi1	-0.4259	0.0024
Gm15972	-0.4264	0.002
Acbd4	-0.4277	0.0012
Slc9a3r2	-0.4296	0.0047
Apbb1	-0.43	0.002
Col6a5	-0.4301	0.0062
Kcnh6	-0.4303	0.0014
Mrs2	-0.4311	0.0021
Fads1	-0.4319	0.0017
Col20a1	-0.4325	0.001
Smim5	-0.4354	0.002
Lincenc1	-0.4356	0.0041
Gm8909	-0.4401	0.0054
Arsg	-0.4408	0.0013
Palm	-0.4409	0.0018
Fam221a	-0.4413	0.001
Gm36738	-0.4433	0.0021
St8sia2	-0.444	0.0017
Srd5a1	-0.444	0.0045
Srms	-0.4455	0.00094
Erdr1	-0.4459	0.00098
5730422E09Rik	-0.4475	0.002
Ctsg	-0.4477	0.0047
Zfp82	-0.4478	0.001
LOC101055837	-0.4512	0.0041
Hrk	-0.4524	0.001
Sox15	-0.4544	0.0014
Chn1os3	-0.4551	0.0034
6030419C18Rik	-0.4559	0.001
Neil2	-0.4571	0.0016
Gm5155	-0.4577	0.0011
Gm6967	-0.4597	0.0013
Ankrd66	-0.4605	0.0013
Wnt9a	-0.4608	0.00094
Ankrd54	-0.4613	0.00088
Ncmap	-0.4615	0.00098
Igsf9	-0.4637	0.00091
Rufy4	-0.4646	0.00091
Igfbp6	-0.4652	0.00062
Lrrc20	-0.4659	0.00094
Angpt4	-0.4672	0.00052
Fam167a	-0.4695	0.00091
Gm12411	-0.4698	0.00025
Fcrl6	-0.4715	0.0042
Mylip	-0.4719	0.00094
Srp54a	-0.473	0.0021
Sema6c	-0.474	0.00094
Thap3	-0.4752	0.00069
Rasal1	-0.477	0.00069
Colec12	-0.4797	0.0012
Ccdc167	-0.4802	0.00085
Bhlha15	-0.4803	0.00091
Ypel1	-0.4817	0.00094
Mid1	-0.4821	0.0015
Sh3bgrl2	-0.4844	0.00058
Mfsd9	-0.4866	0.00062
Ceacam1	-0.4867	0.00069
Syt13	-0.4867	0.00094
Gpr156	-0.488	0.00091
Irs3	-0.4939	0.0013
Rhox10	-0.4949	0.00069
Plcd3	-0.5003	0.00037
Upk3bl	-0.5022	0.00025
Myh4	-0.5023	0.001
Cbx2	-0.5028	0.00069
Doxl2	-0.5065	0.001
LOC101056221	-0.5093	0.0053
1600015I10Rik	-0.5099	0.00019
Tex30	-0.51	0.00069
Mdfi	-0.5105	0.00058
H2-T23	-0.5124	0.00019
Gja4	-0.5129	0.00069
Amica1	-0.5186	0.00055
Il23r	-0.5206	0.00069
Chil3	-0.5241	0.00043
Iffo1	-0.5264	0.00025
Diras2	-0.5286	0.00069
Cass4	-0.5324	0.00025
LOC105245924	-0.5337	0.00052
Gm15975	-0.5382	0.00048
Ptgdr2	-0.5465	0.00019
Cbx8	-0.5465	0.00019
Arg1	-0.5468	0.0016
Gzmg	-0.5556	0.00091
Pla2g7	-0.5592	0.00025
Pisd-ps1	-0.5627	0.00025
BC021891	-0.5686	0.00019
Kcnk1	-0.5711	0.00019
Gjb3	-0.5768	0.00037
1600002H07Rik	-0.5773	6.7e-05
Ankrd35	-0.5855	0.00019
Thrsp	-0.5856	6.7e-05
Rprml	-0.5902	0.00019
Prf1	-0.5961	0.00052
Btg1-ps2	-0.599	0.00019
Gm8069	-0.599	0.0018
Gzmc	-0.5998	0.00037
Gzmd	-0.6003	0.00058
Tmem141	-0.6203	6.7e-05
Ift81	-0.6225	6.7e-05
1700026L06Rik	-0.6275	6.7e-05
Zfp33b	-0.6363	0.00019
Gm773	-0.6482	0.0037
LOC102642616	-0.6568	6.7e-05
Rsph3b	-0.6654	6.7e-05
Gm9816	-0.682	6.7e-05
Krt15	-0.6898	6.7e-05
Gzmf	-0.7014	0.00019
Spata2l	-0.7153	6.7e-05
Gm4055	-0.7242	6.7e-05
Scn9a	-0.7351	6.7e-05
Gm33272	-0.7562	6.7e-05
Ear-ps9	-0.7611	0.00019
Abcc10	-0.7633	6.7e-05
Got2-ps1	-0.7796	6.7e-05
Spp1	-0.789	6.7e-05
Gm5532	-0.8047	6.7e-05
Gmnn	-0.816	6.7e-05
Tdp2	-0.8202	6.7e-05
AU015791	-0.8383	6.7e-05
4833422C13Rik	-0.8416	6.7e-05
Ipp	-0.9445	6.7e-05
Tff1	-1.1085	0
Gm6166	-1.1413	6.7e-05
Ang2	-1.1419	6.7e-05
Fabp6	-1.182	0
Rnase2a	-1.1934	6.7e-05
Ceacam-ps1	-1.271	0
Tpm3-rs7	-1.7467	0

## Sheet: Suppl Table S2
Supplemental Table S2. Ingenuity Canonical Pathways for Immune System Changes
Ingenuity Canonical Pathways	p-value	-log(p-value)	zScore
Acute Phase Response Signaling	3.98107e-36	35.4	3.57143
Granulocyte Adhesion and Diapedesis	2.51189e-16	15.6	NaN
Role of Pattern Recognition Receptors in Recognition of Bacteria and Viruses	5.01187e-15	14.3	5.38516
Agranulocyte Adhesion and Diapedesis	1.99526e-14	13.7	NaN
Dendritic Cell Maturation	2.51189e-14	13.6	6.25244
Toll-like Receptor Signaling	5.01187e-14	13.3	2.82843
Production of Nitric Oxide and Reactive Oxygen Species in Macrophages	1.99526e-13	12.7	5.21749
Activation of IRF by Cytosolic Pattern Recognition Receptors	1.58489e-12	11.8	2.04124
IL-10 Signaling	2.51189e-12	11.6	NaN
Role of PKR in Interferon Induction and Antiviral Response	3.98107e-12	11.4	NaN
IL-6 Signaling	3.98107e-11	10.4	4.13092
TNFR2 Signaling	1.69824e-10	9.77	2.49615
TREM1 Signaling	1.77828e-10	9.75	4.89898
Communication between Innate and Adaptive Immune Cells	3.01995e-10	9.52	NaN
Altered T Cell and B Cell Signaling in Rheumatoid Arthritis	3.98107e-10	9.4	NaN
IL-12 Signaling and Production in Macrophages	5.37032e-10	9.27	NaN
Death Receptor Signaling	6.76083e-10	9.17	2.6
Interferon Signaling	7.58578e-10	9.12	2.84019
TNFR1 Signaling	2.04174e-08	7.69	2.5
Crosstalk between Dendritic Cells and Natural Killer Cells	4.16869e-08	7.38	NaN
CD40 Signaling	7.4131e-08	7.13	1.78885
PI3K Signaling in B Lymphocytes	7.4131e-08	7.13	3.53009
Role of RIG1-like Receptors in Antiviral Innate Immunity	1.28825e-07	6.89	2.88675
CD27 Signaling in Lymphocytes	3.54813e-07	6.45	1.38675
IL-17A Signaling in Fibroblasts	3.80189e-07	6.42	NaN
Role of IL-17A in Arthritis	6.45654e-07	6.19	NaN
Role of Hypercytokinemia/hyperchemokinemia in the Pathogenesis of Influenza	8.91251e-07	6.05	NaN
Role of JAK1 and JAK3 in γc Cytokine Signaling	1.62181e-06	5.79	NaN
B Cell Receptor Signaling	2.45471e-06	5.61	2.92119
Th1 and Th2 Activation Pathway	2.45471e-06	5.61	NaN
T Helper Cell Differentiation	2.51189e-06	5.6	NaN
MIF Regulation of Innate Immunity	3.0903e-06	5.51	3.05085
Graft-versus-Host Disease Signaling	3.89045e-06	5.41	NaN
IL-17A Signaling in Airway Cells	5.7544e-06	5.24	2.32379
Role of IL-17F in Allergic Inflammatory Airway Diseases	7.4131e-06	5.13	2.88675
Th1 Pathway	8.91251e-06	5.05	2.98481
IL-15 Production	8.91251e-06	5.05	NaN
IL-9 Signaling	9.77237e-06	5.01	2.3094
MIF-mediated Glucocorticoid Regulation	1.02329e-05	4.99	3.16228
Oncostatin M Signaling	1.41254e-05	4.85	2.7136
TWEAK Signaling	1.41254e-05	4.85	-0.301511
Differential Regulation of Cytokine Production in Macrophages and T Helper Cells by IL-17A and IL-17F	1.47911e-05	4.83	NaN
Differential Regulation of Cytokine Production in Intestinal Epithelial Cells by IL-17A and IL-17F	1.51356e-05	4.82	NaN
Role of Cytokines in Mediating Communication between Immune Cells	1.7378e-05	4.76	NaN
PKCθ¸ Signaling in T Lymphocytes	1.86209e-05	4.73	3.26599
Role of JAK1, JAK2 and TYK2 in Interferon Signaling	2.23872e-05	4.65	NaN
LPS/IL-1 Mediated Inhibition of RXR Function	4.57088e-05	4.34	1.38675
Role of NFAT in Regulation of the Immune Response	4.89779e-05	4.31	3.4
CD28 Signaling in T Helper Cells	4.89779e-05	4.31	3.29983
Inflammasome pathway	5.7544e-05	4.24	2.82843
Tec Kinase Signaling	6.91831e-05	4.16	4.79583
IL-15 Signaling	7.4131e-05	4.13	NaN
LPS-stimulated MAPK Signaling	0.000102329	3.99	2.5
MSP-RON Signaling Pathway	0.00020893	3.68	NaN
Acute Myeloid Leukemia Signaling	0.00020893	3.68	1
4-1BB Signaling in T Lymphocytes	0.000218776	3.66	2.44949
Role of JAK family kinases in IL-6-type Cytokine Signaling	0.000234423	3.63	NaN
Leukocyte Extravasation Signaling	0.000457088	3.34	NaN
GM-CSF Signaling	0.000562341	3.25	2.49615
Fcγ Receptor-mediated Phagocytosis in Macrophages and Monocytes	0.000812831	3.09	3.5
Complement System	0.000912011	3.04	1
fMLP Signaling in Neutrophils	0.000912011	3.04	1
iCOS-iCOSL Signaling in T Helper Cells	0.001	3	3.35659
NF-κB Activation by Viruses	0.00102329	2.99	-3.35659
Regulation of IL-2 Expression in Activated and Anergic T Lymphocytes	0.00125893	2.9	NaN
B Cell Activating Factor Signaling	0.00165959	2.78	2.23607
IL-8 Signaling	0.00169824	2.77	3.96177
IL-1 Signaling	0.00186209	2.73	2.67261
Th2 Pathway	0.00223872	2.65	1.21268
IL-17 Signaling	0.0025704	2.59	NaN
T Cell Receptor Signaling	0.00446684	2.35	NaN
Antigen Presentation Pathway	0.00467735	2.33	NaN
IL-3 Signaling	0.00562341	2.25	NaN
Cytotoxic T Lymphocyte-mediated Apoptosis of Target Cells	0.00630957	2.2	-0.447214
IL-2 Signaling	0.0144544	1.84	1.89737
Fc Epsilon RI Signaling	0.0218776	1.66	NaN
OX40 Signaling Pathway	0.0234423	1.63	0.377964
CTLA4 Signaling in Cytotoxic T Lymphocytes	0.0234423	1.63	NaN
Tumoricidal Function of Hepatic Natural Killer Cells	0.0245471	1.61	-1
Allograft Rejection Signaling	0.0354813	1.45	NaN
B Cell Development	0.0354813	1.45	NaN
Autoimmune Thyroid Disease Signaling	0.0467735	1.33	NaN

## Sheet: Suppl Table S3
Supplemental Table S3. Pathways regulating vascular function disrupted by intrauterine inflammation
Canonical Pathways	Genes	LogFC	FDR
Renin-Angiotensin Signaling	RELA	0.3107	0.012
	PAK4	0.3796	0.0052
	PTK2B	0.6024	0
	PAK6	0.3757	0.016
	PIK3R1	0.276	0.031
	PIK3R5	0.4596	0.0012
	KRAS	-0.2983	0.023
	NFKB2	1.5485	0
	CCL5	2.404	0
	STAT3	0.5025	0.00088
	JAK2	0.3548	0.018
	NFKB1	0.8861	0
	FOS	0.5627	0.001
	CCL2	2.504	0
	PIK3CD	0.3444	0.0059
	PRKCH	0.6542	0
	STAT1	1.0279	0
	MAP2K1	0.2998	0.013
	TNF	1.1824	0
	AGT	0.4783	0.001
PDGF Signaling	PIK3R1	0.276	0.031
	PIK3R5	0.4596	0.0012
	KRAS	-0.2983	0.023
	STAT3	0.5025	0.00088
	JAK2	0.3548	0.018
	MYC	0.638	0.00067
	FOS	0.5627	0.001
	INPP5B	0.511	0.00067
	PDGFRA	-0.2989	0.039
	PIK3CD	0.3444	0.0059
	EIF2AK2	1.0556	0
	JAK3	0.3469	0.012
	STAT1	1.0279	0
	MAP2K1	0.2998	0.013
	PDGFRB	0.3417	0.011
P2Y Purigenic Receptor Signaling Pathway	RELA	0.3107	0.012
	PIK3R1	0.276	0.031
	PIK3R5	0.4596	0.0012
	KRAS	-0.2983	0.023
	NFKB2	1.5485	0
	CREB5	0.2958	0.038
	NFKB1	0.8861	0
	MYC	0.638	0.00067
	PLCD1	0.4347	0.0017
	GNB4	-0.3078	0.03
	PLCD3	-0.5003	0.00037
	P2RY2	0.2739	0.047
	FOS	0.5627	0.001
	PIK3CD	0.3444	0.0059
	PRKCH	0.6542	0
	MAP2K1	0.2998	0.013
PI3K/AKT Signaling	TRP53	0.2897	0.047
	RELA	0.3107	0.012
	NFKBIE	0.5876	0.00058
	PIK3R1	0.276	0.031
	IKBKE	0.4411	0.0025
	KRAS	-0.2983	0.023
	NFKB2	1.5485	0
	JAK2	0.3548	0.018
	NFKB1	0.8861	0
	CCND1	0.3062	0.037
	NFKBIA	1.1834	0
	PPM1J	0.7316	0
	INPP5B	0.511	0.00067
	CDKN1A	0.3506	0.016
	PIK3CD	0.3444	0.0059
	PPP2R2C	0.3701	0.0089
	MAP3K8	0.7177	0
	CDKN1B	-0.2795	0.041
	PTGS2	0.463	0.0057
	JAK3	0.3469	0.012
	NFKBIB	0.5464	0.00052
	MAP2K1	0.2998	0.013
PTEN Signaling	RELA	0.3107	0.012
	RAC2	0.4516	0.0014
	FLT1	-0.3073	0.027
	PIK3R1	0.276	0.031
	PIK3R5	0.4596	0.0012
	IKBKE	0.4411	0.0025
	KRAS	-0.2983	0.023
	NFKB2	1.5485	0
	NFKB1	0.8861	0
	CCND1	0.3062	0.037
	BCAR1	0.2688	0.04
	CASP9	-0.2854	0.034
	INPP5B	0.511	0.00067
	CDKN1A	0.3506	0.016
	PDGFRA	-0.2989	0.039
	PIK3CD	0.3444	0.0059
	CDKN1B	-0.2795	0.041
	MAP2K1	0.2998	0.013
	PDGFRB	0.3417	0.011

## Sheet: Suppl Table S4
Supplemental Table S4. Oxidative stress signaling pathways disrupted by intrauterine inflammation
Canonical Pathways	Genes	LogFC	FDR
Antioxidant Action of Vitamin C	RELA	0.3107	0.012
	NFKBIE	0.5876	0.00058
	IKBKE	0.4411	0.0025
	NFKB2	1.5485	0
	JAK2	0.3548	0.018
	NFKB1	0.8861	0
	PLA2G7	-0.5592	0.00025
	TXNRD1	0.3969	0.0053
	PLCD1	0.4347	0.0017
	CSF2RB	0.3474	0.011
	PLCD3	-0.5003	0.00037
	PLA2G4E	0.3277	0.034
	HMOX1	0.4193	0.0078
	NFKBIA	1.1834	0
	PLA2G4D	0.4542	0.011
	NFKBIB	0.5464	0.00052
	GSTO2	-0.3379	0.012
	TNF	1.1824	0
NF-κB Signaling	MAP2K6	-0.2302	0.04
	RELA	0.3107	0.012
	IL1A	1.6012	0
	BMP4	-0.294	0.037
	NFKBIE	0.5876	0.00058
	PIK3R1	0.276	0.031
	PIK3R5	0.4596	0.0012
	TNFAIP3	1.5448	0
	KRAS	-0.2983	0.023
	NFKB1	0.8861	0
	TANK	0.3254	0.024
	TNIP1	0.6967	0
	NFKBIA	1.1834	0
	TLR1	0.2574	0.034
	PDGFRA	-0.2989	0.039
	TLR7	0.2928	0.02
	TDP2	-0.8202	6.7e-05
	TLR3	0.5727	0.00069
	TNFRSF1B	0.3413	0.019
	NFKBIB	0.5464	0.00052
	TNFRSF11B	0.4866	0.0035
	PDGFRB	0.3417	0.011
	FLT1	-0.3073	0.027
	TNFRSF1A	0.4926	0.0012
	MYD88	0.8149	0
	RELB	1.6142	0
	TBK1	0.2448	0.049
	IRAK3	0.4159	0.0052
	NFKB2	1.5485	0
	MALT1	0.3494	0.01
	TLR2	1.6283	0
	IL18	0.2953	0.03
	CD40	1.1794	0
	IL1RN	1.519	0
	FCER1G	0.373	0.011
	IL1B	1.9478	0
	PIK3CD	0.3444	0.0059
	MAP3K8	0.7177	0
	EIF2AK2	1.0556	0
	TNF	1.1824	0
	INS2	-0.3261	0.025
	IL1F9	0.7195	0.00069
	IL1F6	0.7808	0

## Sheet: Suppl Table S5
Supplemental Table S5. Metabolic processes and oxidative status disrupted by intrauterine inflammation
Diseases or Functions Annotation	p-Value	Activation z-score	# Genes	Genes
Metabolism of reactive oxygen species	1.76e-28	4.536	133	KNG1,RAC2,ZC3H12A,CRYAB,PIK3R1,FLT3,CTSG,SERPINA3,KRAS,HBA1/HBA2,IL6,HEPH,SPI1,APOL6,PRF1,SOD2,ITIH4,CYBA,ANGPT4,FGR,PDGFRB,TP53,ETS1,SELE,DCN,STAT3,CSF3,OGG1,NCF1,HVCN1,CCL4,SYK,ITGA1,CRYAA/LOC102724652,BACE2,TNF,SNCA,LCP2,PRDX2,ICAM1,APOA4,CCR2,JAK2,CCL5,TGM2,F2RL1,TLR7,BID,Trim30a/Trim30d,SERPINA1,TLR3,VDR,FCGR3A/FCGR3B,UCP2,C5AR1,TNFRSF1A,MYD88,ABCG2,SERPINF1,NRROS,HBB,SH3BP5,CYP1B1,LTBP1,FOS…
Synthesis of reactive oxygen species	5.86e-27	4.192	127	KNG1,RAC2,ZC3H12A,CRYAB,PIK3R1,FLT3,CTSG,KRAS,SERPINA3,HBA1/HBA2,IL6,HEPH,SPI1,APOL6,PRF1,SOD2,ITIH4,CYBA,ANGPT4,FGR,PDGFRB,TP53,ETS1,SELE,DCN,STAT3,CSF3,OGG1,NCF1,HVCN1,CCL4,SYK,ITGA1,CRYAA/LOC102724652,BACE2,TNF,SNCA,LCP2,PRDX2,ICAM1,CCR2,JAK2,CCL5,TGM2,F2RL1,TLR7,BID,SERPINA1,Trim30a/Trim30d,TLR3,VDR,FCGR3A/FCGR3B,UCP2,C5AR1,TNFRSF1A,MYD88,SERPINF1,HBB,SH3BP5,CYP1B1,LTBP1,FOS,HP,UCP3,CAMP,TF,C…
Production of reactive oxygen species	1.2e-21	3.469	96	RAC2,PIK3R1,FLT3,CTSG,SERPINA3,HBA1/HBA2,IL6,HEPH,SPI1,F2,MAOB,PRF1,SOD2,TGFB1,CYBA,INS,CYBB,FGR,TNFRSF11B,TP53,ETS1,SELE,SPP1,C3,DCN,RAPGEF3,CSF3,OGG1,TXNRD1,FPR1,TLR2,IL18,NCF1,CCL4,HVCN1,PRSS23,CD40,RND3,SELP,SMOX,SYK,CD14,ITGA1,SLC25A10,BACE2,SNCA,CX3CL1,TNF,LCP2,PRDX2,DOCK5,ARG1,SFTPD,ANGPT2,ICAM1,MSR1,BCR,APOC2,SMPD1,CCR2,CCL5,JAK2,Gsta4,TGM2,HMOX1,NFKBIA,EDN1,F2RL1,ANXA1,CFB,HCK,BID,Trim30…
Generation of reactive oxygen species	1.54e-14	2.67	56	KNG1,RAC2,SOCS3,CRYAB,PIK3R1,KRAS,HBA1/HBA2,IL6,APOL6,F2,SOD2,TGFB1,CYBA,INS,CYBB,ANGPT4,FGR,TP53,NCF4,STAT3,TXNRD1,TLR2,STC1,GZMH,NCF1,IL18,CD40,SYK,CRYAA/LOC102724652,TNF,SFTPD,ANGPT2,HMOX1,EDN1,HCK,TLR7,NAMPT,TLR3,VDR,AGT,VCAM1,UCP2,FPR2,SERPINF1,PLAUR,SH3BP5,CYP1B1,FOS,ALB,HP,CAMP,APOA1,TF,CDKN1A,PNPT1,IL1B
Fatty acid metabolism	2.41e-21	4.706	134	KNG1,SOCS1,APOB,SLC27A2,VTN,IL6,PLA1A,SPTLC2,HNF4A,FGR,TP53,APOM,PAM,STAT3,CYP4F2,S1PR3,NCF1,SYK,ACOT9,TNF,SNCA,ST3GAL5,APOA4,PTK2B,TNFSF10,CD74,JAK2,CCL5,FCGR2B,Gpihbp1,SGMS1,F2RL1,CCL2,ST8SIA2,SLC9A3R2,DEGS2,FABP5,TLR3,LBP,GC,HCAR2,C5AR1,TNFRSF1A,MYD88,ABCG2,EGR1,ELOVL4,HBB,CYP1B1,ACSF3,KITLG,GPAM,B4GALT6,UCP3,CAMP,S100A9,CSF1,FCER1G,S1PR1,TSPO,MAP3K8,PTGS2,EHHADH,ADORA2A,NCAM1,SOCS3,AKR1C3,APO…
Synthesis of fatty acid	1.35e-18	4.483	81	KNG1,SOCS1,SOCS3,APOB,VTN,IL6,FCGR1A,F2,MYC,CXCL3,TGFB1,LPL,INS,HNF4A,FGR,CEACAM1,TP53,IL27,SLC1A1,PTGDS,STAT3,FPR1,CYP4F2,S1PR3,TLR2,NCF1,IL18,CD40,IL1RN,SYK,CD14,PNOC,PTAFR,TNF,SNCA,SLC45A3,FADS1,RELA,IL1A,APOA4,PTK2B,TNFSF10,APOC2,CD74,JAK2,CCL5,NFKB1,FCGR2B,HMOX1,NFKBIA,EDN1,F2RL1,EDN2,Ccl2,ANXA1,HPGD,CASP1,TLR3,MAP2K1,AGT,Scd4,C5AR1,TNFRSF1A,MYD88,RELB,EGR1,ELOVL4,Scd2,HBB,ACSF3,KITLG,ALB,CA…
Concentration and transport of lipid	8.94e-25	1.396	178	Prl3d1 (includes others),KNG1,BGLAP,APOB,PIK3R1,C1QA,IL6,GBP5,DIO2,PLA1A,Akr1b7,NEU1,PRF1,SOD2,GAL,GLB1,SPTLC2,LGALS8,ADORA2B,CRY1,HNF4A,APEX1,Irs3,SCTR,PDGFRB,TP53,IL4R,NME4,RAB27A,APOM,LRP2,STAT3,CSF3,CRABP1,CYP4F2,SULT1E1,HELZ2,BHLHE40,ITGA1,B3GNT5,SNCA,TNF,ST3GAL5,CPE,ADM,APOA4,ICAM1,SRD5A1,GNA11,TNFSF10,JAK2,FCGR2B,NUAK2,Gpihbp1,SGMS1,TGM2,TRIB1,CCL2,INPP5B,RBP2,PDGFRA,BID,FABP5,LBP,VDR,GC,H…
Glucose metabolism disorder	3.13e-39	1.269	293	RAC2,COL14A1,SELL,PIK3R1,SERPINA3,C1QA,KRAS,IL6,Cxcl9,CCND1,IFIH1,PTPRC,SOD2,Gm5431,GAL,CYBA,MGP,Ly6a (includes others),JAML,ADORA2B,IGFBP1,HNF4A,TP53,IFIT3,LCP1,SELE,APOM,TSPAN18,STAT3,Iigp1,NCF1,CCL4,CD86,CD34,TNF,CPE,SERPING1,ICAM1,EIF4EBP2,RSAD2,CEBPD,HTR1D,CCR2,CCL5,CD74,JAK2,FCGR2B,TAP1,TGM2,CCL2,PID1,TLR7,FABP5,Tgtp1/Tgtp2,TLR3,VDR,HCAR2,FCGR3A/FCGR3B,OAS1,UCP2,TNFRSF1A,MYD88,ZNF705A,SERPI…

## Sheet: Suppl Table S6
Supplemental Table S6. Genes regulating mitochondrial function disrupted by intrauterine inflammation
Ingenuity Toxicity Lists	p-value	Genes
Oxidative Stress	4.2658e-08	TP53,RELA,VCAM1,ICAM1,GCLC,IL6,STAT3,CCL5,NFKB2,NFKB1,SOD3,FOS,GPX3,SOD2,S100A9,DUSP1,TNF,PRDX2
Decreases Transmembrane Potential of Mitochondria and Mitochondrial Membrane	1.8197e-06	B2M,IFNB1,TNFSF10,NFKB1,CLIC4,CCND1,TGM2,MYC,PRF1,CASP9,SOD2,TGFB1,BID,TNFRSF10A,TP53,TIMP3,UCP2,LCN2,PAWR,LDOC1,UCP3,CAMP,LGALS2,IL1B,TNF
Increases Depolarization of Mitochondria and Mitochondrial Membrane	1.47911e-05	TGM2,TP53,Gzmc,GZMH,TNFSF10,EIF2AK2,Gzmb,TNF
Swelling of Mitochondria	0.00295121	TP53,Gzmc,GZMH,TNF,DES
Increases Damage of Mitochondria	0.00562341	GZMH,TNFSF10,IL1B,TNF
Increases Transmembrane Potential of Mitochondria and Mitochondrial Membrane	0.0239883	ICAM1,SOD2,CASP9,CD40,BCR,TNFSF10,SERPINA3,IL6

## Sheet: Suppl Table S7
Supplemental Table S7. PPAR signaling pathways disrupted by intrauterine inflammation
Canonical Pathways	Genes	LogFC	FDR
PPAR Signaling	RELA	0.3107	0.012
	IL1A	1.6012	0
	TNFRSF1A	0.4926	0.0012
	NFKBIE	0.5876	0.00058
	IKBKE	0.4411	0.0025
	KRAS	-0.2983	0.023
	NFKB2	1.5485	0
	NFKB1	0.8861	0
	FOS	0.5627	0.001
	IL18	0.2953	0.03
	NFKBIA	1.1834	0
	IL1RN	1.519	0
	PDGFRA	-0.2989	0.039
	IL1B	1.9478	0
	NRIP1	0.4365	0.012
	INS2	-0.3261	0.025
	PTGS2	0.463	0.0057
	NFKBIB	0.5464	0.00052
	TNFRSF1B	0.3413	0.019
	MAP2K1	0.2998	0.013
	TNF	1.1824	0
	PDGFRB	0.3417	0.011
	TNFRSF11B	0.4866	0.0035
PPARα/RXRα Activation	MAP2K6	-0.2302	0.04
	RELA	0.3107	0.012
	NFKBIE	0.5876	0.00058
	APOA2	0.4676	0.00043
	GNA11	-0.2777	0.047
	IKBKE	0.4411	0.0025
	KRAS	-0.2983	0.023
	BCL3	0.5176	0.0023
	IL6	0.8957	0
	NFKB2	1.5485	0
	JAK2	0.3548	0.018
	NFKB1	0.8861	0
	PLCD1	0.4347	0.0017
	PLCD3	-0.5003	0.00037
	NFKBIA	1.1834	0
	APOA1	0.5631	0
	HELZ2	1.0272	0
	TGFB1	0.3311	0.015
	LPL	-0.3124	0.02
	INS2	-0.3261	0.025
	IL1B	1.9478	0
	NFKBIB	0.5464	0.00052
	MAP2K1	0.2998	0.013

## Sheet: Suppl Table S8
Supplemental Table S8. Metabolic pathways disrupted by intrauterine inflammation
Canonical Pathways	Genes	LogFC	FDR
Insulin Resistance	RELA	0.3107	0.012
	SOCS1	1.558	0
	SOCS3	1.9278	0
	SLC27A2	0.1556	0.038
	PKLR	0.4362	0.013
	TNFRSF1A	0.4926	0.0012
	NFKBIE	0.5876	0.00058
	PIK3R1	0.276	0.031
	PIK3R5	0.4596	0.0012
	SMPD1	-0.2297	0.0089
	IKBKE	0.4411	0.0025
	NFKB2	1.5485	0
	NFKB1	0.8861	0
	NFKBIA	1.1834	0
	SH2B2	0.422	0.014
	INS2	-0.3261	0.025
	SOCS2	0.6081	0.0035
	PIK3CD	0.3444	0.0059
	PRKCH	0.6542	0
	NFKBIB	0.5464	0.00052
	TNFRSF1B	0.3413	0.019
	Irs3	-0.4939	0.0013
	TNF	1.1824	0
	TNFRSF11B	0.4866	0.0035
Ceramide Signaling	RELA	0.3107	0.012
	TNFRSF1A	0.4926	0.0012
	CNKSR1	0.3575	0.027
	PIK3R1	0.276	0.031
	PIK3R5	0.4596	0.0012
	KRAS	-0.2983	0.023
	SMPD1	-0.2297	0.0089
	NFKB2	1.5485	0
	NFKB1	0.8861	0
	S1PR3	0.3891	0.011
	FOS	0.5627	0.001
	PPM1J	0.7316	0
	S1PR1	0.2742	0.046
	PIK3CD	0.3444	0.0059
	PPP2R2C	0.3701	0.0089
	TNFRSF1B	0.3413	0.019
	MAP2K1	0.2998	0.013
	TNF	1.1824	0
	TNFRSF11B	0.4866	0.0035
Sphingosine-1-phosphate Signaling	PTK2B	0.6024	0
	PIK3R1	0.276	0.031
	PIK3R5	0.4596	0.0012
	CASP4	1.5491	0
	SMPD1	-0.2297	0.0089
	S1PR3	0.3891	0.011
	PLCD1	0.4347	0.0017
	PLCD3	-0.5003	0.00037
	CASP9	-0.2854	0.034
	RHOB	0.3101	0.024
	RND3	0.3762	0.011
	CASP1	0.7063	0
	PDGFRA	-0.2989	0.039
	S1PR1	0.2742	0.046
	PIK3CD	0.3444	0.0059
	PDGFRB	0.3417	0.011

## Sheet: Suppl Table S9
Supplemental Table S9. Genes regulating p38 MAPK, PI3K/AKT, and PTEN signaling were disrupted by intrauterine inflammation
Canonical Pathways	Genes	LogFC	FDR
p38 MAPK Signaling	MAP2K6	-0.2302	0.04
	IL1A	1.6012	0
	TIFA	0.6398	0.00055
	MYC	0.638	0.00067
	PLA2G4E	0.3277	0.034
	IL1F9	0.7195	0.00069
	TGFB1	0.3311	0.015
	DUSP10	0.3053	0.037
	RPS6KA2	-0.3265	0.021
	EEF2K	-0.3881	0.0047
	STAT1	1.0279	0
	TNFRSF1B	0.3413	0.019
	TRP53	0.2897	0.047
	TNFRSF1A	0.4926	0.0012
	IL1F6	0.7808	0
	MKNK2	-0.2713	0.043
	IRAK3	0.4159	0.0052
	CREB5	0.2958	0.038
	DAXX	0.7249	0
	IL18	0.2953	0.03
	PLA2G4D	0.4542	0.011
	IL1RN	1.519	0
	DUSP1	0.5757	0.0017
	IL1B	1.9478	0
	TNF	1.1824	0
	IRAK2	0.3242	0.011
PI3K/AKT Signaling	TRP53	0.2897	0.047
	RELA	0.3107	0.012
	NFKBIE	0.5876	0.00058
	PIK3R1	0.276	0.031
	IKBKE	0.4411	0.0025
	KRAS	-0.2983	0.023
	NFKB2	1.5485	0
	JAK2	0.3548	0.018
	NFKB1	0.8861	0
	CCND1	0.3062	0.037
	NFKBIA	1.1834	0
	PPM1J	0.7316	0
	INPP5B	0.511	0.00067
	CDKN1A	0.3506	0.016
	PIK3CD	0.3444	0.0059
	PPP2R2C	0.3701	0.0089
	MAP3K8	0.7177	0
	CDKN1B	-0.2795	0.041
	PTGS2	0.463	0.0057
	JAK3	0.3469	0.012
	NFKBIB	0.5464	0.00052
	MAP2K1	0.2998	0.013
PTEN Signaling	RELA	0.3107	0.012
	RAC2	0.4516	0.0014
	FLT1	-0.3073	0.027
	PIK3R1	0.276	0.031
	PIK3R5	0.4596	0.0012
	IKBKE	0.4411	0.0025
	KRAS	-0.2983	0.023
	NFKB2	1.5485	0
	NFKB1	0.8861	0
	CCND1	0.3062	0.037
	BCAR1	0.2688	0.04
	CASP9	-0.2854	0.034
	INPP5B	0.511	0.00067
	CDKN1A	0.3506	0.016
	PDGFRA	-0.2989	0.039
	PIK3CD	0.3444	0.0059
	CDKN1B	-0.2795	0.041
	MAP2K1	0.2998	0.013
	PDGFRB	0.3417	0.011

## Sheet: Suppl Table S10
Supplemental Table S10. Top altered master regulators by intrauterine inflammation
Master Regulator	p-Value	Activation z-score	# connected regulators	Connected regulators
TLR5	4.02e-77	13.668	14	Akt,CASP1,IRF1,IRF5,IRF7,Mapk,MYD88,NFkB (complex),P38 MAPK,PI3K (complex),PRKCE,RAP1A,TLR5,TRAF6
Tlr11	2.3e-85	13.54	7	IRF1,IRF5,IRF7,Mapk,MYD88,NFkB (complex),Tlr11
TLR7	2.84e-65	13	19	ATF2,CASP1,ERK,ERK1/2,Ifn,IRF1,IRF3,IRF5,IRF7,Jnk,JUN,Mapk,MYD88,NFkB (complex),PRKCE,RELA,STAT3,TLR7,TRAF6
TLR1	1.52e-69	12.991	15	CASP3,CASP8,CASP9,IRF1,IRF5,IRF7,Jnk,Mapk,NFkB (complex),P38 MAPK,PRKCE,RELA,TLR1,TLR2,TRAF6
TBK1	5.33e-77	12.944	21	Akt,AKT1,ATF2,I kappa b kinase,Ikb,IKBKB,IKK (complex),IRF3,IRF5,IRF7,JUN,NFkB (complex),NFKBIA,REL,RELA,SQSTM1,STAT1,TANK,TBK1,XIAP,ZBP1
IFIH1	1.32e-85	12.851	10	Ap1,IFIH1,IKBKE,IKK (complex),IRF3,IRF7,MAVS,NFkB (complex),RELA,TBK1
TLR3	2.93e-77	12.839	32	Akt,ATF2,CASP8,CASP9,CHUK,ERK,ERK1/2,Ikb,IKBKB,IKBKE,IKK (complex),IRF3,IRF5,IRF7,Jnk,JUN,Mapk,MAPK14,MMP2,NFkB (complex),NFKB1,P38 MAPK,REL,RELA,SRC,SRC (family),STAT1,TANK,TBK1,TICAM1,TLR3,TRAF3
TLR9	1.11e-68	12.756	32	Akt,c-Src,CHUK,ERK,ERK1/2,Ifn,IKBKB,IKK (complex),IL10RA,Interferon alpha,IRF1,IRF3,IRF5,IRF7,JINK1/2,Jnk,MAP3K14,Map3k7,Mapk,MAPK14,MYD88,NFkB (complex),NFKBIA,NLRP3,P38 MAPK,PI3K (complex),PRKCA,PRKCE,RELA,STAT3,TLR9,TRAF6
Tlr12	1.27e-75	12.719	6	IRF1,IRF5,IRF7,Mapk,NFkB (complex),Tlr12
Tlr13	1.27e-75	12.719	6	IRF1,IRF5,IRF7,Mapk,NFkB (complex),Tlr13
TLR10	1.27e-75	12.719	6	IRF1,IRF5,IRF7,Mapk,NFkB (complex),TLR10
TLR8	7.13e-61	12.707	18	ATF2,ERK1/2,Ifn,IRF1,IRF3,IRF5,IRF7,Jnk,JUN,Mapk,MAPK14,NFkB (complex),NFKBIA,P38 MAPK,PRKCE,RELA,TLR8,TRAF6
ANKRD17	7.59e-105	12.475	14	ANKRD17,IFN type 1,IFNA1/IFNA13,IFNA2,IFNA4,IFNB1,IFNE,IFNK,IFNW1,IRF3,IRF7,NCOR-LXR-Oxysterol-RXR-9 cis RA,NFkB (complex),STAT1
TLR6	2.04e-62	12.446	16	CASP3,CASP8,CASP9,ERK1/2,IRF1,IRF5,IRF7,Jnk,Mapk,NFkB (complex),P38 MAPK,PRKCE,RELA,TLR2,TLR6,TRAF6
IRF3	1.07e-104	12.437	13	IFN type 1,IFNA1/IFNA13,IFNA2,IFNA4,IFNB1,IFNE,IFNK,IFNW1,IRF3,IRF7,NCOR-LXR-Oxysterol-RXR-9 cis RA,NFkB (complex),STAT1
RNA polymerase iii	7.59e-105	12.355	14	IFN type 1,IFNA1/IFNA13,IFNA2,IFNA4,IFNB1,IFNE,IFNK,IFNW1,IRF3,IRF7,NCOR-LXR-Oxysterol-RXR-9 cis RA,NFkB (complex),RNA polymerase iii,STAT1
TRAF3IP2	1.15e-67	12.326	7	C/ebp,IKK (complex),IRF3,Jnk,MAPK7,NFkB (complex),TRAF3IP2
MAVS	8.97e-67	12.27	16	Ap1,ATF2,CASP1,I kappa b kinase,IFNB1,IKBKE,IRF3,IRF7,Jnk,JUN,MAVS,NFkB (complex),PYCARD,RELA,TBK1,TRAF3
LBP	5.78e-79	12.25	10	ERK1/2,Ikb,IRF3,Jnk,LBP,Mapk,NFkB (complex),P38 MAPK,STAT1,TYK2
DHX9	1.09e-74	12.225	6	DHX9,IRF3,NFkB (complex),NFKB1,RELA,WRN
IRAK	8.78e-72	12.186	12	CHUK,IKBKB,IRAK,IRAK1,IRAK2,IRAK3,IRAK4,IRF5,IRF7,Jnk,NFkB (complex),P38 MAPK,TRAF6
UNC93B1	3.45e-68	12.182	4	IRF3,NFkB (complex),P38 MAPK,UNC93B1
CLEC7A	1.37e-54	12.133	16	Ap1,CLEC7A,Cr3,ERK,IRF1,Jnk,NCF1,NFATC2,NFATC3,NFkB (complex),PTPN11,RASGRF1,REL,RELA,RELB,SYK
DDX58	1.64e-84	12.067	14	Akt,DDX58,Ifn,IKBKE,IKK (complex),IRF3,IRF7,MAVS,MTOR,NFkB (complex),P38 MAPK,RELA,STAT1,TBK1
ZC3HAV1	7.59e-76	12.043	4	DDX58,IRF3,NFkB (complex),ZC3HAV1
TRADD	8.22e-55	11.989	12	CASP8,caspase,ERK,IFNB1,IRF3,Jnk,MAP3K7,MAPK8,NFkB (complex),NGF,P38 MAPK,TRADD
ARF6	1.17e-64	11.909	13	Akt,ARF1,ARF6,IRF3,MTORC1,NFkB (complex),P38 MAPK,PLC,Pld,PLD1,RAC1,RELA,UGCG
Ifnar	1.47e-93	11.869	7	CASP1,CpG ODN 1668,Ifnar,IFNAR1,IFNAR2,poly rI:rC-RNA,STAT1
USP25	1.56e-73	11.837	3	IRF3,NFkB (complex),USP25
Il12 receptor	4.76e-78	11.771	9	ERK,Il12 receptor,IL12RB1,JAK,JAK2,NFkB (complex),STAT1,STAT4,TYK2
mir-31	5.95e-54	-10.172	4	CEBPA,mir-31,NFkB (complex),RELA
TNIP1	1.25e-51	-10.23	5	I kappa b kinase,IKBKG,NFkB (complex),Rar,TNIP1
AIM2	2.82e-54	-10.231	4	AIM2,CASP1,NFkB (complex),RELA
Alpha catenin	1.8e-49	-10.362	6	Alpha catenin,CASP3,CTNNB1,Mapk,NFkB (complex),RELA
TNFAIP8	1.12e-65	-10.448	22	BAX,BID,CASP1,CASP3,CASP4,CASP8,CASP9,caspase,ERK1/2,IL1B,MAPK8,NFkB (complex),NFKB1,NLRP3,P38 MAPK,PARK2,PARP2,SRC (family),STAT1,STK4,Tlr,TNFAIP8
GPX4	2.65e-50	-10.462	5	CASP3,GPX4,MAPK14,NFkB (complex),RELA
SIGIRR	1.98e-48	-10.693	5	Jnk,MTOR,NFkB (complex),SIGIRR,TLR4
NLRC5	4.8e-74	-10.896	3	IRF3,NFkB (complex),NLRC5
mir-146	9.05e-71	-11.665	8	JUN/JUNB/JUND,mir-146,NFkB (complex),NFKB1,NFKBIA,REL,RELA,STAT1
TRIM38	4.93e-58	-11.813	9	AZI2,ERK,IRF3,Jnk,MAP3K7,NFkB (complex),P38 MAPK,TRAF6,TRIM38
RAB7B	1.82e-63	-11.837	7	ERK1/2,IRF3,JINK1/2,NFkB (complex),NFKBIA,P38 MAPK,RAB7B
Pirb	6.12e-86	-11.921	3	NFkB (complex),Pirb,STAT1,TLR4
PCBP2	4.56e-67	-11.93	17	Ap1,ATF2,CASP1,I kappa b kinase,IFNB1,IKBKE,IRF3,IRF7,Jnk,JUN,MAVS,NFkB (complex),PCBP2,PYCARD,RELA,TBK1,TRAF3
TRIM21	1.64e-79	-12.006	10	CDKN1B,IKBKB,IRF3,IRF7,IRF8,NFkB (complex),TRAF6,TRIM21,TRIM5,USP4
USP18	6.55e-79	-12.173	14	CASP8,CFLAR,MAP3K7,Nfat (family),NFATC1,NFATC2,NFkB (complex),NFKB1,REL,RELA,STAT,STAT1,TAB1,USP18
TRAFD1	1.97e-69	-12.304	6	ERK,IRF3,JINK1/2,NFkB (complex),NFKBIA,TRAFD1
RNF216	6.26e-78	-12.428	7	IRF3,NFkB (complex),RIPK1,RNF216,TLR4,TLR9,TRAF3
SARM1	3.69e-74	-12.522	8	Ap1,IRF,IRF3,IRF7,NFkB (complex),P38 MAPK,PINK1,SARM1
DHX58	4.28e-99	-12.614	9	DDX58,DHX58,IFIH1,IRF,IRF3,MAVS,NFkB (complex),RARRES3,STAT1
CACTIN	7.93e-83	-12.642	4	CACTIN,IRF3,IRF7,NFkB (complex)
